# Supplementary material for: How do providers of artificial intelligence (AI) solutions propose and legitimize the values of their solutions for supporting diagnostic radiology workflow? A technography study in 2021
Source: Eur Radiol. 2022 Aug 18;33(2):915–24. doi: 10.1007/s00330-022-09090-x (PMC9889424; doi:10.1007/s00330-022-09090-x)
Supplement: Supplementary file 1 — (XLSX 655 kb) [file 330_2022_9090_MOESM1_ESM.xlsx]

## Sheet: Excluded Applications
	Excluded applications	Reasons for exclusion
	4Quant	4Quant created eg segmentation tools that are publicly available through github
	ACR Data Science Institute	Organization that facilitates the development and implementation of AI applications
	Advantis	AI?
	Alibaba Cloud	ET Medical brain. Enough information?
	Apollo Enterprise Imaging Corp	Not sure if they use AI, and their product arccDV is manufactured by intrasense, one of the companies we already include. I don't think we should include this one, but I don't just want to write them off. What do you think? https://www.apolloei.com/arccdv.html
	Avalon AI	Seems like company is not active anymore (founders state end date of working there at linkedin)
	axial3D	Company generates printed 3D models from 2D scans to generate better insights and facilitate patient communication. It seems more appropriate for surgeons but diagnosing pathologies (in general) is also mentioned
	Biotronics 3D	AI?
	Blackford Analysis	It is a platform that offers applications, but they also offer their own, named Smart localizer. Not sure if it uses AI. https://www.blackfordanalysis.com/application/blackford-smart-localizer/
	Bold Brain Ventures	Investment fund
	Butterfly	Probe + platform, only to support the probe
	Camerad Technologies	Their system takes a picture of a patient's face and combines it with radiological imaging data to reduce the amount of wrong patient errors. Requires their camera and no clear use of AI
	Chetu inc	They develop (custom) software solutions e.g. PACS & DICOM viewers and AI solutions. Do not seem to offer a specific solution/application
	Chimaera	SDK & OEM
	Cimtec	Facilitates the commercialization of medical imaging technology
	Clario	Intelligent workflow system, AI plugin announced but no clear indication their workflow system is based on AI
	ClearVoxel Imaging	Not a lot of information available
	Clickview Corporation	Reporting, cant really make sense of what they exactly do and if AI is involved. I did include reporting applications because they support the diagnostic process of radiology. If it contains AI, do you think we should include this company? Agree, include it if AI is involved.
	Client Outlook	No specific referral to the use of AI
	Corstem	is being acquired by Circle Cardiovascular Imaging
	CuroCloud Corporation	Seems to be concerned with data storage and security
	D.A.T.A. Corporation AUTOMED	Can't find any reference to AI
	Dai Nippon Printing Co Ltd	Focus on image printing
	DeepCare	Dental
	DEEPRADIOLOGY	Not a lot of information available
	Dia scan	Cannot find information
	dmed.ai	Seems not to exist. Founder is CEO of Deepradiology now
	DOCTORSMART AI LLC	Seems to be more of an tele(radiology) service, + AI from third parties: "Machine learning & neural network solutions provided by our partners, are capable of processing CT/MRI, X-ray, and ultrasound scans, to assist in clinical diagnosis."
	eimage global Inc	Platform without indication of use AI, education, research, teleradiology
	EnvoyAI	PACS integration tool & marketplace
	FlowSIGMA	AI?
	Flywheel	Research platform
	Fovia Inc	SDK + AI software that can be integrated in the developer's software application
	FUJIFILM Medical Systems USA, Inc.	Hardware focus
	Glialab	Young entrepreneur, not sure if the company is still operating. Interesting story, website offline
	Healthlevel	Does not seem to leverage AI
	Hologic	Offer machine learning based software but seems to be offered as an upgrade for their hardware systems
	Hook	Cannot find information
	i-Solutions Health	Website in German, can't find anything on AI
	image analysis	Focus on clinical trial solutions
	imagen technologies	Very promising, but no information available
	imagia	EVIDENS is a unique collaborative AI ecosystem that gives hospitals, medical device manufacturers, pharmaceutical companies and diagnostic companies the opportunity to benefit from a broad clinical network and the ability to use personalized medicine to its fullest potential.
	ImagineSoftware	Financial risk (billing solution)
	inContext.ai	NLP, not a lot of information available
	Inference Analytics	Not a lot of information available
	Infinitt	Can't find anything related to AI except for a comment on development of AI in general
	INSIGHT Healthcare Information Systems	Can't find anything related to AI
	Intel Corporation	Offer hardware, SDKs, toolkits etc
	Intelligent ultrasound stimulation	Is Intelligent Ultrasound Group plc
	Interfierce, Inc.	Cloud based integration solution for facilitating the integration of third party AI solutions into the workflow
	InterSystems	"plans to introduce machine learning" - 23 august 2019. Nothing specific yet
	Intrasense SA	Seems like their AI is 12Sigma's. The AI applications "..discover" are already included under "12Sigma". For the other applications they don't mention AI. Should we therefore exclude Intrasense? So you mean the other three apps are already considered. IF so, yes, let's exclude this if it is not mentioned as an AI application
	Konica Minolta Healthcare Americas, Inc.	According to this article https://www.globenewswire.com/news-release/2018/02/20/1362087/0/en/Konica-Minolta-Healthcare-s-Exa-Enterprise-Imaging-Delivers-Intelligent-Analytics-to-Radiology-Departments.html, Konica Minolta has been including AI in Exa. But I can't seem to find anything on AI on their website https://konicaminoltahcit.com/exa/
	KUKA robotics	Hardware focus
	LogicNets	"With LogicNets you can directly create powerful applications to automate and share your special expertise — whether business, technology, medicine, or any other field. No coding is required. Instead, you visually map your knowledge and leverage our use case-specific packaging options to create ready-made solutions for your unique processes."
	MagView	Not clear if the company uses AI
	MD.AI	Platform to help people and organizations build medical AI applications
	MDW LLC	Provides a platform for e.g. AI solutions
	Medaphor	Changed name into Intelligent Ultrasound Group plc
	Medexprim	Extracts and anonymizes imaging data for research purposes
	MEDNAX Radiology / vRad	Physician services and tele radiology
	Medymatch	Renamed to MaxQ-AI
	metamind	Links to Salesforce
	MeVis Medical Solutions AG	"This development resulted in two independent companies, the Fraunhofer Institute for Medical Image Computing MEVIS (focusing on science and research) and MeVis Medical Solutions AG (concentrating on the commercial development and marketing of applications)." Limited info I'd say if included either this one or fraunhofer mevis
	Micrima	New way of breast imaging (hardware) combined with AI
	nanotech galaxy	Changed' focus towards vehicles
	NEC Corporation	NEC corporation did develop an application together with the Tokyo institute of technology that uses AI to fuse different imaging modalities (adding for example thermal imaging) https://www.nec.com/en/press/201706/global_20170605_01.html, https://www.nec.com/en/press/201706/images/0501-01-01.pdf. But this is not a 'conventional' way of imaging, and an article from 2016 showed that they moved away…
	neuropsycad	Solution of NeuropsyAI
	Niramai Health Analytix Private Limited	AI solution for diagnosing breast cancer in an early stage through thermal images
	NTT Data Services	Large company that offers many services. Can't find any specific solutions on their website https://us.nttdata.com/en/industries/healthcare-and-life-sciences, but came accross an article that suggest that they do have an application https://www.nttdata.com/global/en/media/press-release/2018/october/ntt-datas-artificial-intelligence-diagnosis-support-solution# What do you think about this one?
	NVIDIA	Seem to only offer SDKs
	OBS Korea known as DEEPNOID	Mentioned as Deepnoid
	OneMedNet	Focus on data management and brokerage
	Osimis	Focus on image transferring, collaboration, and storage. They enable 'access to the innovation that is out there'. Their platform helps to achieve interoperability
	PacsCare/American Imaging Consultants	I can't find any evidence of AI. They were at RSNA 2018 (machine learning/CAD category) and seem to offer several solutions. Did I overlook anything or should we exclude them? https://www.pacscare.com
	PACSHealth LLC	Not clear if the company uses AI
	Paxeramed Corp known as PaxeraHealth Corp	Displays, AI aimed at retail
	Perceiv.ai	Platform that calculates Alzheimer's risk for clinical trials based on several data inputs
	Perspectum diagnostics	Not clear if solutions contain AI. News about investments to develop AI solution in collaboration with GE nov. 2018
	Prana.ai	All I can find is a solution for using Lidar sensors
	Pure Storage	Focus on storage/infrastructure to facilitate AI
	Qalibre-MD	Standardizes MRI output through physical phantoms and machine learning
	Quantative Insights	Acquired by Qlarity imaging
	R.a.w.	R.A.W. Srl is a startup born to develop the project Endo-Sight, an augmented reality guidance for mininvasive surgical procedures. Its core skills are 3D reconstructions of radiological scans (CT, MRI, PET) and spatial positioning of renderings.
	RAD AI	Information offered is very limited
	RADLogics, Inc.	"The RadLogics Virtual Resident is a vendor- and modality-agnostic software platform. It can support applications that analyze CT, X-ray, MRI and ultrasound scans."
	RadNet/eRAD	Focus on AI and investing in AI research and development, but no explicit direction or solution
	RadSupport	Cannot find information, website offline
	Realize	"Deep Learning Company Realize Inc. has been acquired by MediDEX Venture Capital (Pty) Ltd."
	RSIP vision	"RSIP Vision provides Computer Vision and Image Processing consulting and outsourcing"
	Scality	Data management/storage/protection/archiving
	Sectra	Offer a PACS with incorporated tools. Not sure if tools are based on AI and not sure if tools are third party
	Seno Medical Instruments Inc	Focus on Opto-acoustic imaging (hardware?)
	Shenzhen Imsight Information Technology Co Ltd	Already listed under Imsight medical technology
	Sigtuple	Solutions for eg hematology. Solution for chest x-ray in research, no more info available
	Smart Reporting GmbH	Reporting as a 'gateway' to facilitate AI applications
	Sorna Corporation	Image distribution, no AI
	SPIE - The international society for optics and photonics	Non profit society for information exchange, continuing education, publications, patent precedent, and career and professional growth.
	SyntheticMR	Not clear if the company uses AI
	Techsomed	Solution for monitoring & guiding thermal ablation
	TeraRecon	"TeraRecon's NorthStar AI Explorer™ is the culmination of more than 20 man-years of effort. It is an AI content-enabled medical imaging console which stands to revolutionize the way physicians incorporate the galaxy of third party AI machines into their PACS workflow."
	Thales	Hardware focused & platform that facilitates OEMs
	TOMTEC CORPORATION	Do work with AI, not sure if AI is integrated in diagnostic imaging applications e.g. IMAGE-COM: https://www.tomtec.de/products/application-finder/image-com
	USARAD Holdings Inc	Teleradiology/second opinions
	Varian Medical Systems	Focus on radiotherapy
	Visage Imaging, Inc.	AI?
	VisExcell	Lack of information, unknown if the company still exists
	Vital	Teleradiology/second opinions
	VoxelCloud	Enough information?
	WinguMD, Inc.	Platform to store and communicate patient information (eg pictures). They mention being able to apply machine learning but do not go beyond mentioning it
	Yuan high-tech development	Their AI seems to be capable of a lot but I cannot find any specific application for radiology
	Ziosoft	AI?
	Exclusion reason	Count
	marketplace for other applications	10
	connection between RIS and PACS	4
	do not work with any medical imaging data	12
	no clear reference to AI in their description	26
	discontinued, merged, or bought by other companies	15
	Focused on a different area of radiology	16
	Not enough information	11
	Teleradiology (offer the service)	5
	SDKs and OEMs	11
	Extending their own hardware	2

## Sheet: Included Applications
	Company										Use of Domain Experts (Radiologists)											Applications-General																Modality										Targeted step in the workflow
	Name	Foundation year	Headquarter Location-Country	Headquarter Location-Region	Size (no of full-time employees)	Core business	Origin & History	Founders	Team		Research & Development (R&D)	Test Phase	Validation	Design & Implementation	Customer Management, Marketing & Sales, Distribution	Founder & Top Management	Advisors	Partnerships	Other	No use of domain expert stated		Name	Short description	Value proposition	Functionalities	Technology-AI	Technology-AI quantified	Technology-AI specification quantified	Data	Data source quantified	# Images used for training data	Value proposition of the company	Overall characteristics of their products	Intended Users	Context of Use	Active users		CT	CTA	MRI	MRA	X-ray	Mamography & DBT	Ultrasound	PET	Other / Not relevant		Administration	Acquisition
	Definition of the concept		Based on the headquarter, use ";" to seprate multiple locations	NA: US and Canda; EU (exclude UK!); Asia; Australia; Africa; Latine America;	based on the number of employees. Indicate the estimates, If not available, see if you can find the annual revenue; you can estimate and also make it as a range, e.g., 20-30	The main products/services of the firm, in which industry it is (e.g., software, medical management consultant, ); write down the details and examples from the case	How the company was founded in the first place, e.g., as a spin off of the university, as a startup, as a spin off of a large medical company, …	Who are the founders and what are their expertise	Team composition: what expertise and professions do they have inside the company and how many of them, e.g., programmers, AI experts, radiologists, …													The official name of the product/application that is referred to in the company. Sometimes they have different names for legal documents such as FDA and the marketing. Check out the changes in the name of the applications	The short description of the company as a direct quotation from the website of the companies or the marketing materials of the product. Use "" when you directly quote	What values / benefits does the company claim that the application offers for certain target group	What does the AI product do? list the main functionalities of the application	What kind of AI algorithm is it? e.g., deep learning? regression? rule-based? convolutional neural network, ...? Write down all the technical information that they give to show what kind of algorithm, technology, data they used		The actual algorithm name	Which databses and data sources have been used to 1) train the algorithm, 2) validate it, 3) test it, …; Bring the details about the database such as the name, the type of data and the amount of data.			What values / benefits does the company claim that offers for certain target group	What are the overall characteristics of the products these companies offer	Who are the intended users of this product? e.g., radiologists? radiographers, junior radiologists? ....; list all of them that are explicitly mentioned by the company and seprate them with "//"	In which working context is the product suggested to be used? e.g., as the 1st reader, as the pre-screening, for educational purposes, for actual diagnosis, …	Who are the groups/organizatins that the company promotes as their active users? See their pages on our clients and partners. Sometimes they are called clients and sometimes partners (but check if they are actually users?)										Explain in details why it is not relevant or what are the other modalities?
1	12 Sigma Technologies	2015	USA	USA	50-200	I: Health software company // P&S: deep learning diagnosis, intelligent medical data analysis, cloud-based CAD	Startup	Xin Zhong (CEO), expertise: deep learning and computer vision // Dashan Gao (CTO), expertise: deep learning and computer vision	4 full-time radiologists in Research and Development, 30 Ph.D.'s and master students in R&D, employees in marketin with experience in medical technology and imaging		1				1							σ-Discover/Lung Nodule	"σ-Discover/Lung is a software system empowered by deep learning techniques to detect nodules in lung CT, assess malignant probability, perform follow-up analysis and automatically generate structured reports—al seamlessly embedded with a PACS system."	Respiratory Physicians: ''Respiratory doctors save 80% time in nodule registration and comparison. “σ-Discover/Lung” improves upon traditional 2D assessment of nodules, enabling precise 3D multi-parameter evaluation'' and ''For a vast number of patients, “Falcon Eye” can swiftly locate suspicious nodules and assess malignant probability. The entire process occurs within one minute, with 96.7% sen…	'Detect nodules in lung CT, assess malignant probability, perform follow-up analysis and automatically generate structured reports'' // ''Intelligent detection: Fewer missed nodule diagnoses. Auxiliary diagnosis: Accurate inferences of malignity. Precise follow-up: Quantitative nodule attributes''	Deep learning // ''We are using Deep Learning, a revolutionary form of Artificial Intelligence, to learn computers to read medical images and automatically provide structured reports.''	Deep Learning	NIS	NIS	NIS	NIS	“12 Sigma helps physicians to realize the true value of medical big data, bringing the most advanced research to be use in clinical applications” // “Save time and be more accurate in your diagnosing, so that you can spend more time on the patients, research and things that matter” // “The proportion of self-diagnosis of patients can be improved, the demand for doctors can be reduced and doctors …	Detect and classify even smaller nodules that doctors can’t see. // “Our products are of three major categories: deep learning diagnosis, intelligent medical data analysis, cloud-based CAD.	Radiologists//Thoracic Surgeons//Respiratory Physicians	"Artificial Intelligence Pulmonary Nodule Analysis and Detection System σ-Discover/Lung is a software system empowered by deep learning techniques to detect nodules in lung CT, assess malignant probability, perform follow-up analysis and automatically generate structured reports—al seamlessly embedded with a PACS system. "	"With a state-of-the-art 97% detection rate and 90% malignant inference accuracy, σ-Discover/Lung is increasingly prominent in the workflows of top-level hospitals, worldwide."		1
2	12 Sigma Technologies	2015	USA	USA	50-200	I: Health software company // P&S: deep learning diagnosis, intelligent medical data analysis, cloud-based CAD	Startup	Xin Zhong (CEO), expertise: deep learning and computer vision // Dashan Gao (CTO), expertise: deep learning and computer vision	4 full-time radiologists in Research and Development, 30 Ph.D.'s and master students in R&D, employees in marketin with experience in medical technology and imaging		1				1							σ-Discover/Lung DR	"σ-Discover/Lung DR is an auto-diagnosis system designed specifically for chest DR. With state-of-the-art deep learning techniques, trained on tens of thousands of well-labeled chest DR samples, this system performs auxiliary diagnosis of 15 chest diseases. The system boasts extensive features like localization of lesions, inference of diagnostic confidence and auto-generation of diagnostic repor…	'Screening massive scan data, greatly reducing the workload of doctors Empowering doctors in community clinics'' // ''Improve efficiency of the whole medical system''	'The system boasts extensive features like localization of lesions, inference of diagnostic confidence and auto-generation of diagnostic reports.'' // ''Smart Detection: Automatic diagnosis of 15 chest diseases Screening: Identify high-risk population; free up physicians Diagnostic Confidence Inference: Increase certainty in diagnosis and communication''	Deep learning // ''With state-of the-art deep learning techniques, trained on tens of thousands of well-labeled chest DR samples, this system performs auxiliary diagnosis of 15 chest diseases.''	Deep Learning	NIS	'trained on tens of thousands of well-labeled chest DR samples, this system performs auxiliary diagnosis of 15 chest diseases''	NIS	10.000-100.000	“12 Sigma helps physicians to realize the true value of medical big data, bringing the most advanced research to be use in clinical applications” // “Save time and be more accurate in your diagnosing, so that you can spend more time on the patients, research and things that matter” // “The proportion of self-diagnosis of patients can be improved, the demand for doctors can be reduced and doctors …	Detect and classify even smaller nodules that doctors can’t see. // “Our products are of three major categories: deep learning diagnosis, intelligent medical data analysis, cloud-based CAD.	Radiologists//Respiratory Physicians//Thoracic Surgeons//Orthopedists at all levels//Medical practitioners in diverse settings	"Artificial Intelligence Chest X-ray Diagnosis System σ-Discover/Lung DR is an auto-diagnosis system designed specifically for chest DR . With state-of the-art deep learning techniques, trained on tens of thousands of well-labeled chest DR samples, this system performs auxiliary diagnosis of 15 chest diseases. The system boasts extensive features like localization of lesions, inference of diagnos…	"This product has been meticulously designed for use by radiologists, respiratory physicians, thoracic surgeons, orthopedists at all levels and medical practitioners in diverse settings."						1
3	12 Sigma Technologies	2015	USA	USA	50-200	I: Health software company // P&S: deep learning diagnosis, intelligent medical data analysis, cloud-based CAD	Startup	Xin Zhong (CEO), expertise: deep learning and computer vision // Dashan Gao (CTO), expertise: deep learning and computer vision	4 full-time radiologists in Research and Development, 30 Ph.D.'s and master students in R&D, employees in marketin with experience in medical technology and imaging		1				1							σ-Discover/Mammo	"σ-Discover/Mammo employs deep convolutional neural network algorithms. It detects mass calcification points, calcification clusters, structural distortions and other lesions. The system performs automatic mammary gland classification, lesion detection and localization. Lesions are classified and diagnosed according to the BI-RA standard, and structured reports are generated."	No information stated	'It detects mass calcification points, calcification clusters, structural distortions and other lesions. The system performs automatic mammary gland classification, lesion detection and localization. Lesions are classified and diagnosed according to the BI-RA standard, and structured reports are generated.'' // ''Intelligent Detection: Breast lesions are not overlooked Intelligent Positioning: No…	Convolutional neural network // ''Artificial Intelligence Mammary Gland Molybdenum Target Diagnosis System σ-Discover/Mammo employs deep convolutional neural network algorithms''	Deep Learning	Convolutional neural network	NIS	NIS	NIS	“12 Sigma helps physicians to realize the true value of medical big data, bringing the most advanced research to be use in clinical applications” // “Save time and be more accurate in your diagnosing, so that you can spend more time on the patients, research and things that matter” // “The proportion of self-diagnosis of patients can be improved, the demand for doctors can be reduced and doctors …	Detect and classify even smaller nodules that doctors can’t see. // “Our products are of three major categories: deep learning diagnosis, intelligent medical data analysis, cloud-based CAD.	NIS	"It detects mass calcification points, calcification clusters, structural distortions and other lesions. The system performs automatic mammary gland classification, lesion detection and localization. Lesions are classified and diagnosed according to the BI-RA standard, and structured reports are generated. "	"Through strategic partnership with more than 50 top-tier hospitals, 12 Sigma is actively working toward delivering artificial intelligence solutions in increasingly more medical imaging areas."							1
4	12 Sigma Technologies	2015	USA	USA	50-200	I: Health software company // P&S: deep learning diagnosis, intelligent medical data analysis, cloud-based CAD	Startup	Xin Zhong (CEO), expertise: deep learning and computer vision // Dashan Gao (CTO), expertise: deep learning and computer vision	4 full-time radiologists in Research and Development, 30 Ph.D.'s and master students in R&D, employees in marketin with experience in medical technology and imaging		1				1							σ-Discover/Stroke CT	"σ-Discover/Stroke CT helps doctors analyze CT images from stroke patients, automatically detecting and segmenting areas of bleeding focus, measuring bleeding volume, diagnosing active bleeding and distinguishing cerebral parenchyma and intracerebral (subdural, epidural, subarachnoid cavity) hemorrhage. The system assists in decision making for clinical treatment, discerning “golden opportunities…	'The system assists in decision making for clinical treatment, discerning “golden opportunities” for surgery and assisting in the analysis of prognosis.''	'Artificial Intelligence Stroke CT Diagnosis System σ-Discover/Stroke CT helps doctors analyze CT images from stroke patients, automatically detecting and segmenting areas of bleeding focus, measuring bleeding volume, diagnosing active bleeding and distinguishing cerebral parenchyma and intracerebral (subdural, epidural, subarachnoid cavity) hemorrhage.''	NIS	NIS	NIS	NIS	NIS	NIS	“12 Sigma helps physicians to realize the true value of medical big data, bringing the most advanced research to be use in clinical applications” // “Save time and be more accurate in your diagnosing, so that you can spend more time on the patients, research and things that matter” // “The proportion of self-diagnosis of patients can be improved, the demand for doctors can be reduced and doctors …	Detect and classify even smaller nodules that doctors can’t see. // “Our products are of three major categories: deep learning diagnosis, intelligent medical data analysis, cloud-based CAD.	Doctors	"Artificial Intelligence Stroke CT Diagnosis System σ-Discover/Stroke CT helps doctors analyze CT images from stroke patients, automatically detecting and segmenting areas of bleeding focus, measuring bleeding volume, diagnosing active bleeding and distinguishing cerebral parenchyma and intracerebral (subdural, epidural, subarachnoid cavity) hemorrhage. The system assists in decision making for c…	"The system is applicable to the emergency, radiology and clinical departments as well as independent imaging centers."		1
5	12 Sigma Technologies	2015	USA	USA	50-200	I: Health software company // P&S: deep learning diagnosis, intelligent medical data analysis, cloud-based CAD	Startup	Xin Zhong (CEO), expertise: deep learning and computer vision // Dashan Gao (CTO), expertise: deep learning and computer vision	4 full-time radiologists in Research and Development, 30 Ph.D.'s and master students in R&D, employees in marketin with experience in medical technology and imaging		1				1							σ-Discover/Liver CT	"σ-Discover/Liver CT not only automatically loads, identifies and registers the liver from enhanced CT imaging across time series, but also automatically detects three-dimensional surface of the liver segmentation and quantifies liver forms. It helps doctors perform an automatic analysis and detection of intrahepatic tumors, greatly supporting follow-up tracking of patients and improving the medi…	It helps doctors perform an automatic analysis and detection of intrahepatic tumors, greatly supporting follow-up tracking of patients and improving the medical evidence base for patients. // ''The system empowers doctors to make accurate and efficient clinical diagnoses and reduce workload.''	'σ-Discover/Liver CT not only automatically loads, identifies and registers the liver from enhanced CT imaging across time series, but also automatically detects three-dimensional surface of the liver segmentation and quantifies liver forms.''	NIS	NIS	NIS	NIS	NIS	NIS	“12 Sigma helps physicians to realize the true value of medical big data, bringing the most advanced research to be use in clinical applications” // “Save time and be more accurate in your diagnosing, so that you can spend more time on the patients, research and things that matter” // “The proportion of self-diagnosis of patients can be improved, the demand for doctors can be reduced and doctors …	Detect and classify even smaller nodules that doctors can’t see. // “Our products are of three major categories: deep learning diagnosis, intelligent medical data analysis, cloud-based CAD.	Doctors	"σ-Discover/Liver CT not only automatically loads, identifies and registers the liver from enhanced CT imaging across time series, but also automatically detects three-dimensional surface of the liver segmentation and quantifies liver forms. It helps doctors perform an automatic analysis and detection of intrahepatic tumors, greatly supporting follow-up tracking of patients and improving the medi…	"The system is applicable to radiology and clinical departments and imaging centers."		1
6	16BIT Inc.	2017	USA	Canada	1-10	I: computer software// P&S: intelligent medical image analysis systems for breast cancer, screening, neurological emerency detection and pediatric bone age	Startup	Alex Bilbily, expertise: egineering & radiology // Mark Cicero, expertise: engineering & radiology	machine learning engineer, radiologist		"We were provided with 12,612 training images from two U.S. hospitals donated to the RSNA" // "No augmentation was used on the validation set. These values were chosen based on our “radiologist gestalt” as to what would be realistic variance from image to image in practice."					"Partnered with some of the world’s most prestigious institutions and founded by radiologists with technical backgrounds in engineering and computer science, 16 Bit blends these domains to craft the most advanced diagnostic algorithms for medical imaging."		"16 Bit Inc. has several partners that help them revolutionize medical diagnoses: The Prospects Oncology Funds, Health Innovation Hub, Medical Imaging University of Toronto, Nuance, Envoy AI, Sunnybrook, BSAdiagnostics, Carbon60, Nvidia and C15." // " Partnered with some of the world’s most prestigious institutions and founded by radiologists with technical backgrounds in engineering and computer…				Breast Cancer Screening	"1 in 8 women will be diagnosed with breast cancer in their lifetime. Mammography is a well-established modality used to screen for breast cancer. 16 Bit is working on a screening algorithm to triage mammograms and assist radiologists in their interpretation."	'Better diagnoses and better treatment, because it assists radiologists in their work.'' // ‘’The startup uses artificial intelligence, or AI, to “triage” patient imaging done as the result of screening for diseases like breast cancer – so physicians won’t waste their time looking at the healthy scans that comprise the vast majority of cases.'' // ’AI systems will bring down the cost of screening…	’Mammography is a well-established modality used to screen for breast cancer. 16 Bit is working on a screening algorithm to triage mammograms and assist radiologists in their interpretation.’’	Screening algorithm	NIS	NIS	Vast medical imaging data	Unkown Medical Center	NIS	'16 Bit focuses on solving the most impactful clinical problems facing diagnostic imaging today, in the following disease areas: Breast Cancer Screening, Neurological Emergency Detection, Pediatric Bone Age.'' // '' its ultimate goal is to improve the quality and accessibility of healthcare for all patients.’’ // ''improve the accuracy, reliability, and speed of medical image interpretation while…	The service/product that 16Bit Inc. provides physicians with ‘’robust and intelligent medical image analysis systems’’, in the domain of breast cancer screening, neurological emergency detection, pediatric bone age.	Radiologists	‘’Mammography is a well-established modality used to screen for breast cancer. 16 Bit is working on a screening algorithm to triage mammograms and assist radiologists in their interpretation. ’’	Radiologists//Clinicians						1	1
7	16BIT Inc.	2017	USA	Canada	1-10	I: computer software// P&S: intelligent medical image analysis systems for breast cancer, screening, neurological emerency detection and pediatric bone age	Startup	Alex Bilbily, expertise: egineering & radiology // Mark Cicero, expertise: engineering & radiology	machine learning engineer, radiologist		"We were provided with 12,612 training images from two U.S. hospitals donated to the RSNA" // "No augmentation was used on the validation set. These values were chosen based on our “radiologist gestalt” as to what would be realistic variance from image to image in practice."					"Partnered with some of the world’s most prestigious institutions and founded by radiologists with technical backgrounds in engineering and computer science, 16 Bit blends these domains to craft the most advanced diagnostic algorithms for medical imaging."		"16 Bit Inc. has several partners that help them revolutionize medical diagnoses: The Prospects Oncology Funds, Health Innovation Hub, Medical Imaging University of Toronto, Nuance, Envoy AI, Sunnybrook, BSAdiagnostics, Carbon60, Nvidia and C15."				Neurological Emergency Detection	"Computed tomography of the head is a commonly performed test done to exclude acute neurological abnormalities such as bleed and stroke. 16 Bit is validating a proprietary architecture to analyze a volumetric CT acquisition of the head and exclude acute findings."	’exclude acute neurological abnormalities such as bleed and stroke	NIS	NIS	NIS	NIS	NIS	NIS	NIS	'16 Bit focuses on solving the most impactful clinical problems facing diagnostic imaging today, in the following disease areas: Breast Cancer Screening, Neurological Emergency Detection, Pediatric Bone Age.'' // '' its ultimate goal is to improve the quality and accessibility of healthcare for all patients.’’ // ''improve the accuracy, reliability, and speed of medical image interpretation while…	The service/product that 16Bit Inc. provides physicians with ‘’robust and intelligent medical image analysis systems’’, in the domain of breast cancer screening, neurological emergency detection, pediatric bone age.	NIS	"16 Bit is validating a proprietary architecture to analyze a volumetric CT acquisition of the head and exclude acute findings."	NIS		1
8	16BIT Inc.	2017	USA	Canada	1-10	I: computer software// P&S: intelligent medical image analysis systems for breast cancer, screening, neurological emerency detection and pediatric bone age	Startup	Alex Bilbily, expertise: egineering & radiology // Mark Cicero, expertise: engineering & radiology	machine learning engineer, radiologist		"We were provided with 12,612 training images from two U.S. hospitals donated to the RSNA" // "No augmentation was used on the validation set. These values were chosen based on our “radiologist gestalt” as to what would be realistic variance from image to image in practice."					"Partnered with some of the world’s most prestigious institutions and founded by radiologists with technical backgrounds in engineering and computer science, 16 Bit blends these domains to craft the most advanced diagnostic algorithms for medical imaging."		"16 Bit Inc. has several partners that help them revolutionize medical diagnoses: The Prospects Oncology Funds, Health Innovation Hub, Medical Imaging University of Toronto, Nuance, Envoy AI, Sunnybrook, BSAdiagnostics, Carbon60, Nvidia and C15."				Pediatric Bone Age	"Pediatric populations frequently require correlation between skeletal maturation and chronological age. Currently, radiographs of hands are used and patients are categorized based on the presence and absence of bony features. This method is dated and cumbersome. 16 Bit participated in the 2017 RSNA Machine Learning Challenge and achieved 1st place."	’This application enables others to predict skeletal age from pediatric hand x-rays.’’	NIS	NIS	NIS	NIS	NIS	NIS	NIS	'16 Bit focuses on solving the most impactful clinical problems facing diagnostic imaging today, in the following disease areas: Breast Cancer Screening, Neurological Emergency Detection, Pediatric Bone Age.'' // '' its ultimate goal is to improve the quality and accessibility of healthcare for all patients.’’ // ''improve the accuracy, reliability, and speed of medical image interpretation while…	The service/product that 16Bit Inc. provides physicians with ‘’robust and intelligent medical image analysis systems’’, in the domain of breast cancer screening, neurological emergency detection, pediatric bone age.	NIS	"This application enables others to predict skeletal age from pediatric hand x-rays ."	NIS						1
9	ChironX (Advenio)	2010	India	Asia	26	"Advenio TecnoSys Private Limited is a medical practice company based out of #80-81 SCO 19-C Sector, Madhya Marg, Chandigarh, India."	Startup	Mausumi Acharyya // AI and imaging expert, tech entrepreneur, PhD computer science	NIS											1		Ri-View TB	"CADx in Radiology involves diagnosis of diseases and infections in X-ray images. Our CADx system primarily detects TB from CXR (Chest X-Ray) - on a hardware neutral plug-in. This system will primarily assist radiologists and physicians, especially for those with limited experience. CADx system on CXR images for acute respiratory infection is an attempt to improve the performance of the diagnosis…	NIS	NIS	NIS	NIS	NIS	NIS	NIS	NIS	NIS	NIS	NIS	NIS	NIS						1
10	AI Analysis, Inc.	2013	USA	USA	1-10	"A.I. Analysis, Inc. is a medical software company specializing in the application of artificial intelligence (AI) to radiology."	NIS	Julia Patriarche, Ph.D., "Julia received her doctorate at Mayo Clinic College of Medicine in Rochester, Minnesota, in medical science and medical imaging. After completing the doctorate, Julia did fellowships in neurology and medical informatics, also at Mayo Clinic, and served as an assistant professor and an affiliate faculty member at University of Hawaii at Manoa. She received her undergradua…	Mainly composed of Computer and Informatics Scientists								Medical Advisor		1 Chief Medical Officer			Change Detector	"The A.I. Analysis, Inc. Change Detector compares serial head MR imaging studies, spatially registering the image volumes, and presenting changes between “baseline-followup” pairs of volumes as a color-coded overlay indicating what is changing, where, and by how much. The Change Detector reduces information overload and enhances radiologist productivity, increasing value."	'The Change Detector is a software system that compares serial magnetic resonance imaging studies, and presents changes in the form of a color-coded change map, superimposed on the anatomical images. Using the Change Detector it may be possible to identify changes months earlier than is possible using manual inspection alone. The Change Detector detects changes in the image types that radiologist…	'The A.I. Analysis, Inc. Change Detector compares serial head MR imaging studies, spatially registering the image volumes, and presenting changes between “baseline-followup” pairs of volumes as a color-coded overlay indicating what is changing, where, and by how much. The Change Detector reduces information overload and enhances radiologist productivity, increasing value. The Change Detector anal…	NIS	NIS	NIS	NIS	NIS	NIS	NIS	NIS	Radiologists	"The A.I. Analysis, Inc. Change Detector compares serial head MR imaging studies, spatially registering the image volumes, and presenting changes between “baseline-followup” pairs of volumes as a color-coded overlay indicating what is changing, where, and by how much. The Change Detector reduces information overload and enhances radiologist productivity, increasing value."// "The Change Detector …	NIS				1
11	Aidence	2015	The Netherlands	Europe	11-50	I: medical devices // P&S: AI solution for analysis of medical images and data // Aidence provides Artificial Intelligence (AI) solutions for analyses of medical images and data to identify underlying health issues. Lung CAD (L- CAD) is the company’s first CE-certified software providi ng highly accurate detection and reporting of pulmonary nodules on CT-chest"	startup	Mark Jan Harte, expertise: computer science // Jeroen van Duffelen, expertise: management and organization	engineers, physicians (2), technologists, data scientists, business management, marketeer (1)		Training // "Veye is trained with the help of numerous highly specialised radiologists annotations andchecking over 45.000 scans. Using their input and validation, Aidence has built clinically relevant algorithms with a very high level of accuracy"		"Veye is trained with the help of numerous highly specialised radiologists annotations andchecking over 45.000 scans. Using their input and validation, Aidence has built clinically relevant algorithms with a very high level of accuracy"					University of Edinburgh Imaging (not stated specifically what this partnership entails)				Veye Chest	"Uncovering small lesions on Chest CT scans is crucial for detecting and treating lung cancer. Veye Chest helps radiologists by detecting, quantifying and reporting on lung nodules present on CT-scans, empowering physicians to make a diagnosis based on guideline-driven measurements."	Delivery of a more advanced and efficient solution // Generating more detailed and accurate measurements // Benefit for patients lives // Cheaper solution to a problem // Allows for early action to a problem // Potential to expand work field // Reducing misdiagnosis // Help the shortage of human employers // Benefits for medical specialists // Ability to integrate with other systems // Objective …	Veye Chest Detection helps to accurately detect and mark pulmonary nodules // Veye Chest Reporting automates the quantification of volume, composition, axial diameters and laterality // Veye Chest Tracking supports you in automatically tracks volume changes over time	Deep learning // We are using Deep Learning, a revolutionary form of Artificial Intelligence, to learn computers to read medical images and automatically provide structured reports.	Deep Learning	NIS	Veye is trained with the help of numerous highly specialised radiologists annotating and checking over 45.000 scans. Using their input and validation, Aidence has built clinically relevant algorithms with a very high level of accuracy. // Our software platform embodies the knowledge of hundreds of medical specialists. Based on a vast amount of medical images and clinical reports	Unknown Medical Center	10.000-100.000	'We have the bold ambition to accompany our customers in the transformation of healthcare through cutting-edge deep learning technology.” // ''The company's software is used for faster diagnosing of X-Ray, MRI and CT images using computer-aided diagnostics tools that makes diagnoses cheaper and more accurate with human-level accuracy, enabling clients to perform early and accurate cancer diagnose…	'1. “Automated Medical Image Analysis Aidence provides radiologists with a software platform that automatically detects and classifies various disorders on multiple imaging modalities. 2. Deep Learning We are using Deep Learning, a revolutionary form of Artificial Intelligence, to learn computers to read medical images and automatically provide structured reports. 3. High Accuracy Our software pl…	Pulmonologists//Radiologists	“Their platform, Veye Chest, helps radiologists identify and characterise pulmonary nodules, small growths on the lung. "// :Veye Chest supports radiologists as a second reader, enabling shorter reading times and improving diagnostic accuracy."	"Veye Chest is already installed in more than 10 hospitals in the Netherlands, United Kingdom and Scandinavia and processes hundreds of studies per week.”		1		1		1
12	Aidoc Medical Ltd.	2016	Israel	Middle East	51-200	Aidoc Medical is a software company that “develops the most advanced healthcare-grade AI based decision support software. Our technology analyzes medical imaging to provide the most comprehensive solution for detecting acute abnormalities across the body, helping radiologists prioritize life threatening cases and expedite patient care”.	"The company was founded in 2015 by three israeli entrepreneurs: Elad Walach, Michael Braginsky and Guy Reiner. The three founders have a common past, they started their careers at “Talpiot”, the Israeli Defence Force elite technology program.3 There is no more information provided."	Elad Walach, CEO and Co-founder has been leading the company through three rounds of investment. While working at Talpiot (the previously mentioned israeli defense program) he lead AI research, managing several teams involved with machine learning and computer vision projects. Previous to that, Ela studied Mathematics and Physics at the Hebrew University of Jerusalem and published several papers …	The CEO is leading the strategic decisions. No information was found regarding what kind of consensus process in decision making. The CTO is the technological lead, and is in charge of the product roadmap (i.e. what is the scope of the product, what features should be tackled first, etc). The R&D department is dedicated to developing the new AI algorithms to add to the solution and make sure that…		partnership with university	"CEO Elad Walach also announce on November 2018 a partnership with the American College of Radiology Data Science Institute, the University of Rochester Medicine and Nuance Healthcare. In this project, the aim is to monitor the performance of AI algorithms deployed to support medical decisions to ultimately meet the requirements of the FDA regarding post-surveillance of a diagnosed patient."		partnership with hospitals				"Aidoc also has partnered with LifeBridge Health, a hospital management company that owns several hospitals in the Greater Baltimore region, US.14 In a youtube video, Elad Walach (CEO of Aidoc) discusses the partnership and implementation of their software solution at LifeBridge own hospitals.", "CEO Elad Walach also announce on November 2018 a partnership with the American College of Radiology D…	There is a medical department specialized in radiology and led by Gal Yaniv (Chief Medical Officer) and Eyal Morag (Medical Director)			Head	"The CE-marked solution flags and prioritizes vascular occlusions which result in both ischemic and hemorrhagic strokes, cementing the company’s lead in regulatory clearances for deep learning solutions in radiology and continuing its mission to make AI standard of care. The stroke package, comprising the new CE-marked Large-Vessel Occlusion AI module and Aidoc’s already FDA-cleared and CE-marked…	Head is a component of an platform, see value proposition of company	Head: for this part of the body, Aidoc is mainly focussed on intracranial - hemorrhage and large vessel occlusion. This solution is already approved by the FDA and the CE.	Deep learning // Aidoc has already seen several successful implementations of its deep learning radiology technology, providing increased clinician support and workflow optimization.	Deep Learning	NIS	“The Aidoc solution uses Amazon Elastic Compute Cloud (Amazon EC2) P3 instances to train machine learning (ML) models and execute inference processes; Amazon Simple Storage Service (Amazon S3) to store anonymized medical imagery for analysis; and Amazon Relational Database Service (Amazon RDS) to store image metadata	NIS	NIS	The main value that Aidoc offer to their clients is to support their clinical decision making. The main claim is that this software will help radiologists make decisions faster and better. However, Aidoc also claims, based on an study conducted by Harvard, that their software can help avoid the burnout of radiologists //	'Aidoc’s provides a workflow system that first flags the anomalies found in the images and then prioritizes them depending on the inference of their AI algorithm. We can identify two features from this information: workflow system for prioritization and AI model that flags anomalies in the images. For the algorithmic layer of the product, there are three main features: ➔ Detection: “The typical m…	Radiologists // Physicians	"Aidoc offers a decision support software for radiology. This corresponds to one product, a platform, but this product contains several solutions (AI algorithms) that are divided in 4 body parts (head, chest, spine and abdomen)."//"Head: for this part of the body, Aidoc is mainly focussed on intracranial - hemorrhage and large vessel occlusion."	Radiologists // Physicians		1
13	Aidoc Medical Ltd.	2016	Israel	Middle East	51-200	Aidoc Medical is a software company that “develops the most advanced healthcare-grade AI based decision support software. Our technology analyzes medical imaging to provide the most comprehensive solution for detecting acute abnormalities across the body, helping radiologists prioritize life threatening cases and expedite patient care”.	"The company was founded in 2015 by three israeli entrepreneurs: Elad Walach, Michael Braginsky and Guy Reiner. The three founders have a common past, they started their careers at “Talpiot”, the Israeli Defence Force elite technology program.3 There is no more information provided."	Elad Walach, CEO and Co-founder has been leading the company through three rounds of investment. While working at Talpiot (the previously mentioned israeli defense program) he lead AI research, managing several teams involved with machine learning and computer vision projects. Previous to that, Ela studied Mathematics and Physics at the Hebrew University of Jerusalem and published several papers …	The CEO is leading the strategic decisions. No information was found regarding what kind of consensus process in decision making. The CTO is the technological lead, and is in charge of the product roadmap (i.e. what is the scope of the product, what features should be tackled first, etc). The R&D department is dedicated to developing the new AI algorithms to add to the solution and make sure that…		partnership with university	"CEO Elad Walach also announce on November 2018 a partnership with the American College of Radiology Data Science Institute, the University of Rochester Medicine and Nuance Healthcare. In this project, the aim is to monitor the performance of AI algorithms deployed to support medical decisions to ultimately meet the requirements of the FDA regarding post-surveillance of a diagnosed patient."		partnership with hospitals				"Aidoc also has partnered with LifeBridge Health, a hospital management company that owns several hospitals in the Greater Baltimore region, US.14 In a youtube video, Elad Walach (CEO of Aidoc) discusses the partnership and implementation of their software solution at LifeBridge own hospitals.", "CEO Elad Walach also announce on November 2018 a partnership with the American College of Radiology D…	There is a medical department specialized in radiology and led by Gal Yaniv (Chief Medical Officer) and Eyal Morag (Medical Director)			Chest	"Much like its other FDA-cleared product for acute intracranial hemorrhage, the pulmonary embolism tool is designed as an integrated, end-to-end tool. It analyzes chest images immediately after the patient is scanned to quickly flag the specialist’s attention. While the service has the potential to streamline radiologists’ workflows and reduce missed cases, Walach said that its greatest impact wi…	Chest is a component of an platform, see value proposition of company	Chest: Aidoc focuses on the detection of 4 pathologies related to this part of the body: pulmonary embolism, pneumotorax, rib fractures, lung nodules. This product is FDA and CE cleared as well.	Deep learning // Aidoc has already seen several successful implementations of its deep learning radiology technology, providing increased clinician support and workflow optimization.	Deep Learning	NIS	“The Aidoc solution uses Amazon Elastic Compute Cloud (Amazon EC2) P3 instances to train machine learning (ML) models and execute inference processes; Amazon Simple Storage Service (Amazon S3) to store anonymized medical imagery for analysis; and Amazon Relational Database Service (Amazon RDS) to store image metadata	NIS	NIS	The main value that Aidoc offer to their clients is to support their clinical decision making. The main claim is that this software will help radiologists make decisions faster and better. However, Aidoc also claims, based on an study conducted by Harvard, that their software can help avoid the burnout of radiologists //	'Aidoc’s provides a workflow system that first flags the anomalies found in the images and then prioritizes them depending on the inference of their AI algorithm. We can identify two features from this information: workflow system for prioritization and AI model that flags anomalies in the images. For the algorithmic layer of the product, there are three main features: ➔ Detection: “The typical m…	Radiologists // Physicians	"Aidoc offers a decision support software for radiology. This corresponds to one product, a platform, but this product contains several solutions (AI algorithms) that are divided in 4 body parts (head, chest, spine and abdomen)." //	Radiologists // Physicians		1
14	Aidoc Medical Ltd.	2016	Israel	Middle East	51-200	Aidoc Medical is a software company that “develops the most advanced healthcare-grade AI based decision support software. Our technology analyzes medical imaging to provide the most comprehensive solution for detecting acute abnormalities across the body, helping radiologists prioritize life threatening cases and expedite patient care”.	"The company was founded in 2015 by three israeli entrepreneurs: Elad Walach, Michael Braginsky and Guy Reiner. The three founders have a common past, they started their careers at “Talpiot”, the Israeli Defence Force elite technology program.3 There is no more information provided."	Elad Walach, CEO and Co-founder has been leading the company through three rounds of investment. While working at Talpiot (the previously mentioned israeli defense program) he lead AI research, managing several teams involved with machine learning and computer vision projects. Previous to that, Ela studied Mathematics and Physics at the Hebrew University of Jerusalem and published several papers …	The CEO is leading the strategic decisions. No information was found regarding what kind of consensus process in decision making. The CTO is the technological lead, and is in charge of the product roadmap (i.e. what is the scope of the product, what features should be tackled first, etc). The R&D department is dedicated to developing the new AI algorithms to add to the solution and make sure that…		partnership with university	"CEO Elad Walach also announce on November 2018 a partnership with the American College of Radiology Data Science Institute, the University of Rochester Medicine and Nuance Healthcare. In this project, the aim is to monitor the performance of AI algorithms deployed to support medical decisions to ultimately meet the requirements of the FDA regarding post-surveillance of a diagnosed patient."		partnership with hospitals				"Aidoc also has partnered with LifeBridge Health, a hospital management company that owns several hospitals in the Greater Baltimore region, US.14 In a youtube video, Elad Walach (CEO of Aidoc) discusses the partnership and implementation of their software solution at LifeBridge own hospitals.", "CEO Elad Walach also announce on November 2018 a partnership with the American College of Radiology D…	There is a medical department specialized in radiology and led by Gal Yaniv (Chief Medical Officer) and Eyal Morag (Medical Director)			Spine	"BriefCase is a radiological computer aided triage and notification software indicated for use in the analysis of cervical spine CT images. The device is intended to assist hospital networks and trained radiologistsin workflow triage byflagging and communication of suspected positive findings of linear lucencies in the cervical spine bone in patterns compatible with fractures."	Spine is a component of an platform, see value proposition of company	Spine: here the main concern are spine fractures. This product is approved by the FDA and the CE.	Deep learning // Aidoc has already seen several successful implementations of its deep learning radiology technology, providing increased clinician support and workflow optimization.	Deep Learning	NIS	“The Aidoc solution uses Amazon Elastic Compute Cloud (Amazon EC2) P3 instances to train machine learning (ML) models and execute inference processes; Amazon Simple Storage Service (Amazon S3) to store anonymized medical imagery for analysis; and Amazon Relational Database Service (Amazon RDS) to store image metadata	NIS	NIS	The main value that Aidoc offer to their clients is to support their clinical decision making. The main claim is that this software will help radiologists make decisions faster and better. However, Aidoc also claims, based on an study conducted by Harvard, that their software can help avoid the burnout of radiologists //	'Aidoc’s provides a workflow system that first flags the anomalies found in the images and then prioritizes them depending on the inference of their AI algorithm. We can identify two features from this information: workflow system for prioritization and AI model that flags anomalies in the images. For the algorithmic layer of the product, there are three main features: ➔ Detection: “The typical m…	Radiologists // Physicians	"Aidoc offers a decision support software for radiology. This corresponds to one product, a platform, but this product contains several solutions (AI algorithms) that are divided in 4 body parts (head, chest, spine and abdomen)." //	Radiologists // Physicians		1
15	Aidoc Medical Ltd.	2016	Israel	Middle East	51-200	Aidoc Medical is a software company that “develops the most advanced healthcare-grade AI based decision support software. Our technology analyzes medical imaging to provide the most comprehensive solution for detecting acute abnormalities across the body, helping radiologists prioritize life threatening cases and expedite patient care”.	"The company was founded in 2015 by three israeli entrepreneurs: Elad Walach, Michael Braginsky and Guy Reiner. The three founders have a common past, they started their careers at “Talpiot”, the Israeli Defence Force elite technology program.3 There is no more information provided."	Elad Walach, CEO and Co-founder has been leading the company through three rounds of investment. While working at Talpiot (the previously mentioned israeli defense program) he lead AI research, managing several teams involved with machine learning and computer vision projects. Previous to that, Ela studied Mathematics and Physics at the Hebrew University of Jerusalem and published several papers …	The CEO is leading the strategic decisions. No information was found regarding what kind of consensus process in decision making. The CTO is the technological lead, and is in charge of the product roadmap (i.e. what is the scope of the product, what features should be tackled first, etc). The R&D department is dedicated to developing the new AI algorithms to add to the solution and make sure that…		partnership with university	"CEO Elad Walach also announce on November 2018 a partnership with the American College of Radiology Data Science Institute, the University of Rochester Medicine and Nuance Healthcare. In this project, the aim is to monitor the performance of AI algorithms deployed to support medical decisions to ultimately meet the requirements of the FDA regarding post-surveillance of a diagnosed patient."		partnership with hospitals				"Aidoc also has partnered with LifeBridge Health, a hospital management company that owns several hospitals in the Greater Baltimore region, US.14 In a youtube video, Elad Walach (CEO of Aidoc) discusses the partnership and implementation of their software solution at LifeBridge own hospitals.", "CEO Elad Walach also announce on November 2018 a partnership with the American College of Radiology D…	There is a medical department specialized in radiology and led by Gal Yaniv (Chief Medical Officer) and Eyal Morag (Medical Director)			Abdomen	'four conditions are being examined by the AI software in this area: free air, hemorrhage, dissection and aneurysm.''	Abdomen is a component of an platform, see value proposition of company	Abdomen: four conditions are being examined by the AI software in this area: free air, hemorrhage, dissection and aneurysm. This product is not yet approved by the FDA or CE.	Deep learning // Aidoc has already seen several successful implementations of its deep learning radiology technology, providing increased clinician support and workflow optimization.	Deep Learning	NIS	“The Aidoc solution uses Amazon Elastic Compute Cloud (Amazon EC2) P3 instances to train machine learning (ML) models and execute inference processes; Amazon Simple Storage Service (Amazon S3) to store anonymized medical imagery for analysis; and Amazon Relational Database Service (Amazon RDS) to store image metadata	NIS	NIS	The main value that Aidoc offer to their clients is to support their clinical decision making. The main claim is that this software will help radiologists make decisions faster and better. However, Aidoc also claims, based on an study conducted by Harvard, that their software can help avoid the burnout of radiologists //	'Aidoc’s provides a workflow system that first flags the anomalies found in the images and then prioritizes them depending on the inference of their AI algorithm. We can identify two features from this information: workflow system for prioritization and AI model that flags anomalies in the images. For the algorithmic layer of the product, there are three main features: ➔ Detection: “The typical m…	Radiologists // Physicians	"Aidoc offers a decision support software for radiology. This corresponds to one product, a platform, but this product contains several solutions (AI algorithms) that are divided in 4 body parts (head, chest, spine and abdomen)." //	Radiologists // Physicians		1
16	AIExplore/NTUST	2016	Taiwan	Asia	11-50	AI Platform for smart healthcare, smart manufacturing, smart city and smart agriculture	University spinoff	Prof. Ching-Wei Wang, BA, MsC IT, system and software, PhD in Computer Science,	NIS											1		AI HPC Platform		"Ultra-high Speed Private Cloud Platform 24 times faster than Leica 117 times faster than Microsoft Ultra-high Speed AI HPC Platform Costumized AI automatic modeling in 2 days Accurate deep learning brain (AUC > 99.9%) Analysis terapixel images in seconds Smart brain learning, no need for big data" // "Intuitive Easy graphic user interface to build AI models Intuitive Swift Real-time AI inference…	"Smart City Object identification (smart retail) City surveillance Action recognition Scene recognition Smart Healthcare Terapixel image storage & analysis 3D reconstruction and AI Digital pathology and AI X-ray image analysis Smart Manufacturing Real-time defect detection PCB inspection Occluded object detection IC inspection LCD panel inspection"	Deep learning // ''AI Explore is the world’s leading terapixel platform (24x faster than Leica, 117x faster than Microsoft HDview) with super fast AI deep learning system (3,600 times faster than existing systems, which tends to cost at least half hour to process a gigapixel image), allowing real time analysis of terapixel images through internet on any portable device.''	Deep Learning	NIS	'Moreover, AI models can be trained with limited data and produce accurate results. AI models could be easily improved and adapted by the smart-learning framework.''	NIS	NIS	'Intuitive Easy graphic user interface to build AI models Intuitive Swift Real-time AI inference, rapid AI model customization Intuitive Performance Adaptive Learning takes only minutes''	"AI HPC Facilities AI Modeling Service AI Software Licensing AI HPC Software Licensing Customized AI Systems in Medical Imaging Real-time Terapixel Web-based Storage Platform Deep Learning Training & Prediction Software Licensing AI HPC Integration Service Application Fields Gigapixel Microscopy Images, Digital Pathology, Medical Images, Smart Healthcare, Smart Manufacturing, Smart City AI Tasks …	NIS	NIS	NIS
17	AIExplore/NTUST	2016	Taiwan	Asia	11-50	AI Platform for smart healthcare, smart manufacturing, smart city and smart agriculture	University spinoff	Prof. Ching-Wei Wang, BA, MsC IT, system and software, PhD in Computer Science,	NIS											1		AI for Chest X-Ray	"AI for Chest X-Ray Chest X-ray fast-screening."	NIS	NIS	Deep learning // ''AI Explore is the world’s leading terapixel platform (24x faster than Leica, 117x faster than Microsoft HDview) with super fast AI deep learning system (3,600 times faster than existing systems, which tends to cost at least half hour to process a gigapixel image), allowing real time analysis of terapixel images through internet on any portable device.''	Deep Learning	NIS	'Moreover, AI models can be trained with limited data and produce accurate results. AI models could be easily improved and adapted by the smart-learning framework.''	NIS	NIS	'Intuitive Easy graphic user interface to build AI models Intuitive Swift Real-time AI inference, rapid AI model customization Intuitive Performance Adaptive Learning takes only minutes''	"AI HPC Facilities AI Modeling Service AI Software Licensing AI HPC Software Licensing Customized AI Systems in Medical Imaging Real-time Terapixel Web-based Storage Platform Deep Learning Training & Prediction Software Licensing AI HPC Integration Service Application Fields Gigapixel Microscopy Images, Digital Pathology, Medical Images, Smart Healthcare, Smart Manufacturing, Smart City AI Tasks …	NIS	NIS	NIS						1
18	AIExplore/NTUST	2016	Taiwan	Asia	11-50	AI Platform for smart healthcare, smart manufacturing, smart city and smart agriculture	University spinoff	Prof. Ching-Wei Wang, BA, MsC IT, system and software, PhD in Computer Science,	NIS											1		3D AI in CT	"3D AI in CT Perform automated Computed Tomography segmentation in seconds."	NIS	NIS	Deep learning // ''AI Explore is the world’s leading terapixel platform (24x faster than Leica, 117x faster than Microsoft HDview) with super fast AI deep learning system (3,600 times faster than existing systems, which tends to cost at least half hour to process a gigapixel image), allowing real time analysis of terapixel images through internet on any portable device.''	Deep Learning	NIS	'Moreover, AI models can be trained with limited data and produce accurate results. AI models could be easily improved and adapted by the smart-learning framework.''	NIS	NIS	'Intuitive Easy graphic user interface to build AI models Intuitive Swift Real-time AI inference, rapid AI model customization Intuitive Performance Adaptive Learning takes only minutes''	"AI HPC Facilities AI Modeling Service AI Software Licensing AI HPC Software Licensing Customized AI Systems in Medical Imaging Real-time Terapixel Web-based Storage Platform Deep Learning Training & Prediction Software Licensing AI HPC Integration Service Application Fields Gigapixel Microscopy Images, Digital Pathology, Medical Images, Smart Healthcare, Smart Manufacturing, Smart City AI Tasks …	NIS	NIS	NIS		1
19	AIExplore/NTUST	2016	Taiwan	Asia	11-50	AI Platform for smart healthcare, smart manufacturing, smart city and smart agriculture	University spinoff	Prof. Ching-Wei Wang, BA, MsC IT, system and software, PhD in Computer Science,	NIS											1		3D AI in MRI	"3D AI in MRI Perform automated Magnetic Resonance Imaging segmentation in seconds."	NIS	NIS	Deep learning // ''AI Explore is the world’s leading terapixel platform (24x faster than Leica, 117x faster than Microsoft HDview) with super fast AI deep learning system (3,600 times faster than existing systems, which tends to cost at least half hour to process a gigapixel image), allowing real time analysis of terapixel images through internet on any portable device.''	Deep Learning	NIS	'Moreover, AI models can be trained with limited data and produce accurate results. AI models could be easily improved and adapted by the smart-learning framework.''	NIS	NIS	'Intuitive Easy graphic user interface to build AI models Intuitive Swift Real-time AI inference, rapid AI model customization Intuitive Performance Adaptive Learning takes only minutes''	"AI HPC Facilities AI Modeling Service AI Software Licensing AI HPC Software Licensing Customized AI Systems in Medical Imaging Real-time Terapixel Web-based Storage Platform Deep Learning Training & Prediction Software Licensing AI HPC Integration Service Application Fields Gigapixel Microscopy Images, Digital Pathology, Medical Images, Smart Healthcare, Smart Manufacturing, Smart City AI Tasks …	NIS	NIS	NIS				1
20	AIExplore/NTUST	2016	Taiwan	Asia	11-50	AI Platform for smart healthcare, smart manufacturing, smart city and smart agriculture	University spinoff	Prof. Ching-Wei Wang, BA, MsC IT, system and software, PhD in Computer Science,	NIS											1		Fetal Ultrasound	"Fetal Ultrasound Perform biometric measurements using AI fetal ultrasound."	NIS	NIS	Deep learning // ''AI Explore is the world’s leading terapixel platform (24x faster than Leica, 117x faster than Microsoft HDview) with super fast AI deep learning system (3,600 times faster than existing systems, which tends to cost at least half hour to process a gigapixel image), allowing real time analysis of terapixel images through internet on any portable device.''	Deep Learning	NIS	'Moreover, AI models can be trained with limited data and produce accurate results. AI models could be easily improved and adapted by the smart-learning framework.''	NIS	NIS	'Intuitive Easy graphic user interface to build AI models Intuitive Swift Real-time AI inference, rapid AI model customization Intuitive Performance Adaptive Learning takes only minutes''	"AI HPC Facilities AI Modeling Service AI Software Licensing AI HPC Software Licensing Customized AI Systems in Medical Imaging Real-time Terapixel Web-based Storage Platform Deep Learning Training & Prediction Software Licensing AI HPC Integration Service Application Fields Gigapixel Microscopy Images, Digital Pathology, Medical Images, Smart Healthcare, Smart Manufacturing, Smart City AI Tasks …	NIS	NIS	NIS								1
21	AIExplore/NTUST	2016	Taiwan	Asia	11-50	AI Platform for smart healthcare, smart manufacturing, smart city and smart agriculture	University spinoff	Prof. Ching-Wei Wang, BA, MsC IT, system and software, PhD in Computer Science,	NIS											1		Breast Cancer X-Ray	"Breast Cancer X-Ray Identify breast cancer using AI mammogram."	NIS	NIS	Deep learning // ''AI Explore is the world’s leading terapixel platform (24x faster than Leica, 117x faster than Microsoft HDview) with super fast AI deep learning system (3,600 times faster than existing systems, which tends to cost at least half hour to process a gigapixel image), allowing real time analysis of terapixel images through internet on any portable device.''	Deep Learning	NIS	'Moreover, AI models can be trained with limited data and produce accurate results. AI models could be easily improved and adapted by the smart-learning framework.''	NIS	NIS	'Intuitive Easy graphic user interface to build AI models Intuitive Swift Real-time AI inference, rapid AI model customization Intuitive Performance Adaptive Learning takes only minutes''	"AI HPC Facilities AI Modeling Service AI Software Licensing AI HPC Software Licensing Customized AI Systems in Medical Imaging Real-time Terapixel Web-based Storage Platform Deep Learning Training & Prediction Software Licensing AI HPC Integration Service Application Fields Gigapixel Microscopy Images, Digital Pathology, Medical Images, Smart Healthcare, Smart Manufacturing, Smart City AI Tasks …	NIS	NIS	NIS						1
22	AlgoMedica	2012	USA	USA	1-10	Aglomedica is an AI software company that is a specialist in improving radiology images. The software package that they’re selling is called PixelShine.	Founded in 2012 by 2 entrepreneurs: Jagdish Vij and Ramesh Neelmegh. Vij has a background in electrical engineering and Business Administration and Neelmegh in engineering	Jagdish Vij // Founder / CEO // Curious and passionate about starting new companies aimed at solving complex problems (such as medicine, radiology, behavioral marketing, e commerce) by intelligent use of big data, analytics, machine learning and related technologies. Strong believer in developing the best solution improving the quality of noisy CT scans. // Ramesh Neelmegh // Vice President Engin…	Mikael Strindlund // CEO// Before joining AlgoMedica as CEO, Mikael Strindlund was most recently CEO at Hermes Medial Solutions AB, a Swedish Medical IT company focusing on Nuclear Medicine. Prior to that, Mikael was global business leader for Philips Healthcare’s Computed Tomography division. He has also held positions as Business Unit Leader at large corporations such as Siemens Medical and Get…											1		PixelShine	"PixelShine provides patient-safe, high quality CT scans by de-noising noisy CT scans acquired using low radiation dose."	'PixelShine provides the ability to have high-quality, natural-looking CT scans acquired at substantially lower radiation dose.'' // ''PixelShine is vendor agnostic. PixelShine has the potential to become a new standard of care for patient-safe medical imaging.” // “Improve patient safety by converting noisy CT scans acquired via low dose radiation into high quality diagnostic images with enhance…	PixelShine enables medical imaging centers using legacy scanners to offer high-quality CT scans by acquiring them at a substantially reduced radiation dose. It can also improve the quality of blurry and waxy CT scans processed by IR software. Blurry CT scans can make the professional interpretation and diagnosis unclear – jeopardizing patient outcomes, but PixelShine can improve the quality of th…	Machine learning algorithm // The product algomedica has is known as PixelShine. PixelShine uses a inhouse build machine learning algorithm which aims to improve radiology scans.	Machine Learning	NIS	NIS	NIS	NIS	‘‘The technology they use is called Pixelshine increases the life of the Xray tube, resulting in capital savings and reduction of downtime and revenue loss. Thus, the company has a mission to make healthcare cheaper and better available due to reduction of downtime’’	NIS	Radiologists	"PixelShine uses a inhouse build machine learning algorithm which aims to improve radiology scans. "	Hospitals // Clinical Institutions		1
23	Arterys	2016	USA	USA	51-100	“Industry: Software” // "Arterys Inc provides software solutions. The Company develops a software-as-a-service analytics platform for revolutionizing medical imaging and health care through ultra-fast cloud computing, advanced visualization, and deep learning solutions."	“Before we founded Arterys, we were graduate students, searching for a way to make medicine better. Faster. More precise. We pushed the boundaries of our disciplines until they finally overlapped, intersecting cloud computing with cutting edge medical image acquisition. Soon after, Arterys was founded on our shared beliefs:” // “Medicine should be powered by data. // Physicians should be empowere…	John Axerio-Cilies // “CTO & Co-Founder, Board Member” // “PhD in Engineering Stanford, Stanford Graduate Business School PRIE Program” // Fabien Beckers // “CEO & Co-Founder, Board Member” // “PhD Cambridge University, MBA Stanford Graduate Business School” // Albert Hsiao // Co-founder // “Md-PhD Medical Scientist Training Program” // Shreyas Vasanawala // Co-Founder // “PhD at Stanford”	Tim Henn, CFO, “Season with the healthcare industry, private and public companies” // Cia McCaffrey, VP, Talent and Culture, “20 years experience in early-stage technology start-ups” // Gio De Francesco, Director, Technical Operations, “20 years experience in software development” // Torin Taerum, Senior Director, Software Development, “Expert in developing innovative solutions to complex, value …										“Advanced Application loaded with powerful clinical AI application made by radiologists, for radiologists”			Cardio AI	"Arterys Cardio AI powers your workflow with deep learning and cloud supercomputing – while keeping you in full control. Generate and edit your reports faster and with precision. That’s what it means to be AI-assisted."	“Arterys Cardio AI powers your workflow with deep learning and cloud supercomputing – while keeping you in full control. Generate and edit your reports faster and with precision. That’s what it means to be AI-assisted.” The value propositions for the clients ● “LV/RV function segmentation saves up to 25 minutes.” ● “Enables a 30% faster exam” ● “Trained on 1000’s images” ● “As accurate as 7 globa…	● 4D Flow: ○ “Enabling a better patient experience, faster CMR and precise analysis“ ○ “Arterys Cardio AI is built on the most advanced web rendering technology for medical imaging. You can load studies of any size, from 2D PC to multiple 4D Flow datasets. Enjoy breathtaking graphics and automation for a fast, comprehensive view. You’ve got to see it — and experience it — to believe it.” ● 2D SSF…	NIS	NIS	NIS	Arterys Cardio AI is built on the most advanced web rendering technology for medical imaging.	NIS	NIS	Mission: “We are transforming medical imaging by creating AI tools that impact the lives of millions of people.” // Culture: “We encourage agility, collaboration, and inclusivity. Our team exudes passion with a purpose and is committed to reshaping healthcare using AI.” // Benefits: “We provide a variety of medical, dental and vision options that allow employees and their dependents to choose wha…	Arterys is a platform → (https://arterys.com/app) // “Advanced Application loaded with powerful clinical AI application made by radiologists, for radiologists” //Services: Cardio AI, Lung AI, Chest/MSK AI, Viewer AI → (offer cloud native, cloud computing power and Artificial Intelligence)	Physicians	"Your AI assistant for cardiovascular patients. " // "This application demonstrates the power of deep learning combined with cloud supercomputation to aid physicians in interpreting medical images – eliminating tedious manual tasks carried out on a workstation by accurately automating those processes."	Physicians				1
24	Arterys	2016	USA	USA	51-100	“Industry: Software” // "Arterys Inc provides software solutions. The Company develops a software-as-a-service analytics platform for revolutionizing medical imaging and health care through ultra-fast cloud computing, advanced visualization, and deep learning solutions."	“Before we founded Arterys, we were graduate students, searching for a way to make medicine better. Faster. More precise. We pushed the boundaries of our disciplines until they finally overlapped, intersecting cloud computing with cutting edge medical image acquisition. Soon after, Arterys was founded on our shared beliefs:” // “Medicine should be powered by data. // Physicians should be empowere…	John Axerio-Cilies // “CTO & Co-Founder, Board Member” // “PhD in Engineering Stanford, Stanford Graduate Business School PRIE Program” // Fabien Beckers // “CEO & Co-Founder, Board Member” // “PhD Cambridge University, MBA Stanford Graduate Business School” // Albert Hsiao // Co-founder // “Md-PhD Medical Scientist Training Program” // Shreyas Vasanawala // Co-Founder // “PhD at Stanford”	Tim Henn, CFO, “Season with the healthcare industry, private and public companies” // Cia McCaffrey, VP, Talent and Culture, “20 years experience in early-stage technology start-ups” // Gio De Francesco, Director, Technical Operations, “20 years experience in software development” // Torin Taerum, Senior Director, Software Development, “Expert in developing innovative solutions to complex, value …										“Advanced Application loaded with powerful clinical AI application made by radiologists, for radiologists”			Lung AI	"Automatic detection* of solid, part solid, and ground glass nodules. Our interactive workflow allows the user to add, edit, or delete detections with automatic updates to quantitative information."	The value propositions for the clients ● “All true nodules detected to 90%” ● “Reduce missed detections by 42-70%” ● “Increase reader agreement by 20%” ● “Reduced reading time by 45%”	● Nodule detection ○ “Open, Review, Confirm, Report. It’s that easy” ○ “Automatic detection* of solid, part solid, and ground glass nodules. Our interactive workflow allows the user to add, edit, or delete detections with automatic updates to quantitative information.” ● Volumetric segmentation of nodules ○ “More ways to be accurate and productive” ○ “With the Lung AI application, precise volumet…	Deep learning // With the Lung AI application, precise volumetric segmentation of lung nodules is available automatically for both detected and user found nodules. Deep Learning reduces variability across analyses.”	Deep Learning	NIS	NIS	NIS	NIS	Mission: “We are transforming medical imaging by creating AI tools that impact the lives of millions of people.” // Culture: “We encourage agility, collaboration, and inclusivity. Our team exudes passion with a purpose and is committed to reshaping healthcare using AI.” // Benefits: “We provide a variety of medical, dental and vision options that allow employees and their dependents to choose wha…	Arterys is a platform → (https://arterys.com/app) // “Advanced Application loaded with powerful clinical AI application made by radiologists, for radiologists” //Services: Cardio AI, Lung AI, Chest/MSK AI, Viewer AI → (offer cloud native, cloud computing power and Artificial Intelligence)	Radiologists // Physicians // Clinicians	"Early and accurate lung cancer diagnosis for everyone, everywhere. If you have the internet, you have access to Arterys."	"Early and accurate lung cancer diagnosis for everyone, everywhere. If you have the internet, you have access to Arterys." // "We are excited to see how the Arterys MICA platform realizes our vision of democratizing high quality care via data driven medicine and assisting radiologists across a wide variety of workflows,” said CEO and Co-Founder Fabien Beckers. “The platform and these products get…		1
25	Arterys	2016	USA	USA	51-100	“Industry: Software” // "Arterys Inc provides software solutions. The Company develops a software-as-a-service analytics platform for revolutionizing medical imaging and health care through ultra-fast cloud computing, advanced visualization, and deep learning solutions."	“Before we founded Arterys, we were graduate students, searching for a way to make medicine better. Faster. More precise. We pushed the boundaries of our disciplines until they finally overlapped, intersecting cloud computing with cutting edge medical image acquisition. Soon after, Arterys was founded on our shared beliefs:” // “Medicine should be powered by data. // Physicians should be empowere…	John Axerio-Cilies // “CTO & Co-Founder, Board Member” // “PhD in Engineering Stanford, Stanford Graduate Business School PRIE Program” // Fabien Beckers // “CEO & Co-Founder, Board Member” // “PhD Cambridge University, MBA Stanford Graduate Business School” // Albert Hsiao // Co-founder // “Md-PhD Medical Scientist Training Program” // Shreyas Vasanawala // Co-Founder // “PhD at Stanford”	Tim Henn, CFO, “Season with the healthcare industry, private and public companies” // Cia McCaffrey, VP, Talent and Culture, “20 years experience in early-stage technology start-ups” // Gio De Francesco, Director, Technical Operations, “20 years experience in software development” // Torin Taerum, Senior Director, Software Development, “Expert in developing innovative solutions to complex, value …										“Advanced Application loaded with powerful clinical AI application made by radiologists, for radiologists”			Chest/MSK AI	'The Arterys Chest | MSK AI application enables fast and thorough reading of emergency radiographs by providing AI-powered detection and rule out support.”	NIS	● Diagnostic assistance: ○ “Detection and Rule Out Support” ○ “Places bounding boxes around suspected areas and displays negative findings in the Arterys Viewer.” ● Seven abnormalities detected ○ “Common Pathologies in All View Types” ○ “The AI models in the Chest/MSK AI viewer automatically detects fracture, dislocation, elbow joint effusion, pleural effusion, pulmonary nodule, pulmonary opacity…	NIS	NIS	NIS	“Trained with over 280,000 ED X-rays, harvested from eight different institutions and six different OEM vendors. The ground truth annotation was conducted by 15 radiologists of over 20 years of experience.”	OEM vendor	100.000-500.000	Mission: “We are transforming medical imaging by creating AI tools that impact the lives of millions of people.” // Culture: “We encourage agility, collaboration, and inclusivity. Our team exudes passion with a purpose and is committed to reshaping healthcare using AI.” // Benefits: “We provide a variety of medical, dental and vision options that allow employees and their dependents to choose wha…	Arterys is a platform → (https://arterys.com/app) // “Advanced Application loaded with powerful clinical AI application made by radiologists, for radiologists” //Services: Cardio AI, Lung AI, Chest/MSK AI, Viewer AI → (offer cloud native, cloud computing power and Artificial Intelligence)	NIS // Not explicitly stated But you can assume radiologists based on value propositions and such	"The Arterys Chest | MSK AI application enables fast and thorough reading of emergency radiographs by providing AI-powered detection and rule out support."	"Your AI assistant for emergency department x-rays."						1
26	Arterys	2016	USA	USA	51-100	“Industry: Software” // "Arterys Inc provides software solutions. The Company develops a software-as-a-service analytics platform for revolutionizing medical imaging and health care through ultra-fast cloud computing, advanced visualization, and deep learning solutions."	“Before we founded Arterys, we were graduate students, searching for a way to make medicine better. Faster. More precise. We pushed the boundaries of our disciplines until they finally overlapped, intersecting cloud computing with cutting edge medical image acquisition. Soon after, Arterys was founded on our shared beliefs:” // “Medicine should be powered by data. // Physicians should be empowere…	John Axerio-Cilies // “CTO & Co-Founder, Board Member” // “PhD in Engineering Stanford, Stanford Graduate Business School PRIE Program” // Fabien Beckers // “CEO & Co-Founder, Board Member” // “PhD Cambridge University, MBA Stanford Graduate Business School” // Albert Hsiao // Co-founder // “Md-PhD Medical Scientist Training Program” // Shreyas Vasanawala // Co-Founder // “PhD at Stanford”	Tim Henn, CFO, “Season with the healthcare industry, private and public companies” // Cia McCaffrey, VP, Talent and Culture, “20 years experience in early-stage technology start-ups” // Gio De Francesco, Director, Technical Operations, “20 years experience in software development” // Torin Taerum, Senior Director, Software Development, “Expert in developing innovative solutions to complex, value …										“Advanced Application loaded with powerful clinical AI application made by radiologists, for radiologists”			Neuro AI	“Your all-purpose, all-day, medical imaging viewer”	NIS	● Speed → engineered for performance ○ “Our elastic cloud GPU architecture accelerates the performance of all tasks. Like rendering 3D files, large multi-dimension data or running multiple AI applications in real time. Pre-fetch and image caching ensure faster loading and analysis. All from the convenience of a web browser.” ● Power → Artificial Intelligence ○ “Power for the patients you treat to…	NIS	NIS	NIS	NIS	NIS	NIS	Mission: “We are transforming medical imaging by creating AI tools that impact the lives of millions of people.” // Culture: “We encourage agility, collaboration, and inclusivity. Our team exudes passion with a purpose and is committed to reshaping healthcare using AI.” // Benefits: “We provide a variety of medical, dental and vision options that allow employees and their dependents to choose wha…	Arterys is a platform → (https://arterys.com/app) // “Advanced Application loaded with powerful clinical AI application made by radiologists, for radiologists” //Services: Cardio AI, Lung AI, Chest/MSK AI, Viewer AI → (offer cloud native, cloud computing power and Artificial Intelligence)	Radiologists // ""Find collaborators from your home screen. Work together on the same patient study and same images — across the hospital system, or anywhere in the world. You can share your workspace, your edits, or leave comments for a referring physician. The power of the Arterys ecosystem is within your reach."	"Our elastic cloud GPU architecture accelerates the performance of all tasks. Like rendering 3D files, large multi-dimension data or running multiple AI applications in real time. Pre-fetch and image caching ensure faster loading and analysis. All from the convenience of a web browser." // "Power for the patients you treat today. And those counting on you tomorrow. AI helps you drive through the …	Radiologists //" Find collaborators from your home screen. Work together on the same patient study and same images — across the hospital system, or anywhere in the world. You can share your workspace, your edits, or leave comments for a referring physician. The power of the Arterys ecosystem is within your reach." // "Commercially available in over 100 countries."				1
27	Balzano Informatik AG	2011	Swiss	Europe	11-50	"We provide AI for augmented diagnosis with medical MRI. Our solutions and tools interpret, measure and predict on MRI and CT scans. We specialize in classification, quantification and predictive analytics for clinical 3D images (MRI, CT), EHR and clinical documentation through deep learning or traditional machine learning technologies. For optimization, we leverage recurrent neural networks and …	“Our company is the third successful software venture initiated by founder and majority shareholder René Balzano, with the company’s origins in a spin-off of ETH Zurich in 1989. Balzano Informatik AG in Zurich, Switzerland, and its sister-company Balzano Informatics Inc in Florida, USA, were both incorporated in 2011 . Balzano’s solutions are produced in Switzerland, following the country’s tradi…	Rene Balzano: „Entrepreneur, Business Incubator, Strategy & Business Developer, IT Architect. Technology Focus: Machine Learning, Artificial Intelligence, Cloud Architectures.“	"We are a team of 25 Data Scientists, Machine Learning and AI Engineers, many of them being co-owners of the company. Each of our lead data scientists has a background of 20+ years in machine learning.”				"Image data used for training the ScanDiags AI is labeled through automatic text extraction from clinical reports and augmented with manual validation by experienced radiologists"					"In cooperation with Swiss hospitals￼, a comprehensive catalog containing the majority of MRI-identifiable clinical conditions is being AI-trained. ￼The ongoing engineering process will continu- ously add new modules from this catalog to the ScanDiags product.”				Scandiags	"AI-driven Augmented Diagnosis and Prediction on Musculoskeletal Conditions from Automated Interpretation of MRI"	“ScanDiags” is an Artificial Intelligence-based MRI analytics solution which automates MRI interpretation and documentation. It reduces the evaluation time of MRI scans up to 20% per patient case and delivers an immediate, automated second opinion to the radiology expert. It also helps standardizing diagnosis and documentation methods with the highest quality to provide patients the best possible…	ScanDiags automatically interprets sequences of musculoskeletal MRI images. // Historical and current EHR-information can be aggregated for monitoring and prediction. // Use cases include real-time second opinion, peer review, retrospective review, case comparison and more. // Catalog of detectable conditions is being developed in cooperation with Switzerland‘s leading hospitals. // Clinical tria…	Deep learning // “We don’t teach machines and we don’t program software for them – we make them learn on their own. For this, we use modern Deep Learning through convolutional, adversarial, recurrent or simply transfer-learned neural networks. (…) The result is a vast amount of tools and pre-trained models that we can pick off our shelves.” '	NIS	Convolutional neural network	No annotation of image content is applied, and a broad and heterogeneous set of data sources from different clinical practices, MRT manufacturer-platforms and sequence parameter values is aggregated into the AI training process	OEM vendor	NIS	“Our Investment for better and less expensive healthcare: Detecting and measuring clinical conditions in musculoskeletal MRI” // “We don’t teach machines and we don’t program software for them – we make them learn on their own. For this, we use modern Deep Learning through convolutional, adversarial, recurrent or simply transfer-learned neural networks. (…) The result is a vast amount of tools an…	NIS	Radiology expert	" It reduces the evaluation time of MRI scans up to 20% per patient case and delivers an immediate, automated second opinion to the radiology expert . It also helps standardizing diagnosis and documentation methods with the highest quality to provide patients the best possible treatment."	"Since Clinicians and Radiologists are addressed in their Factsheet, it can be assumed that they are the main target group."				1
28	Caption Health	2013	USA	USA	11-50	"Caption Health is empowering healthcare providers with new capabilities to acquire and interpret ultrasound exams using AI."	"Caption Health was founded in 2013 on a simple but powerful concept: what if we could use technology to emulate the expertise of highly trained medical experts and put that ability into the hands of every care provider? Our vision is to move specialty diagnostics and decision-making to the point of care for every patient exam. Caption AI empowers healthcare providers with new capabilities to acq…	"An entrepreneur and neuroscientist at heart, Charles is always looking for ways to solve the most impactful and challenging problems with technology. He has used his unique skillset of engineering, computer science, and neuroscience to co-found and lead Caption Health on their mission to bring deep learning to healthcare. Prior to founding Caption Health, he was an expert in deep learning at MIT…	"We’re led by a team of best-in-class entrepreneurs, engineers, and clinicians who are committed to empowering healthcare providers with new capabilities using AI."		"Our proprietary protocols enable us to efficiently collect algorithm training data from expert clinicians and healthcare institutions." // Partnerships								Chief Medical Officer "Randy is an accomplished world renowned academic cardiologist who was a pioneer in noninvasive cardiology, and the role of ultrasound in cardiovascular diagnostics. He held faculty and clinical positions at many prestigious universities—including Stanford, University of Virginia, Mayo Clinic and Emory University Medical School where he was both Associate Dean and Director o…			Caption AI	"Caption AI is a transformational new technology that is designed to enable healthcare practitioners at various skill levels to perform ultrasound exams quickly and accurately, by providing clinicians with real-time guidance, automated interpretation, and quality assessment capabilities."	'Empower clinicians Caption AI enables healthcare providers to capture diagnostic-quality images to bring the benefits of ultrasound to more patients. Standardize quality Real-time feedback on exam quality plus automated quality assessments can help standardize the quality of care. Drive impact Broader access to ultrasound for informed clinical decision making can help institutions realize valuab…	'Ultrasound for all Conventional ultrasound relies on an expert eye to recognize anatomical structures, limiting access to a subset of clinicians with years of specialized training. Caption AI is equipped with a suite of revolutionary capabilities designed to address ultrasound’s limitations and unlock its benefits. Caption Health Header Image Start smart Begin every exam with confidence. For eac…	NIS	NIS	NIS	NIS	NIS	NIS	'Caption Health was founded with the mission to transform healthcare with AI. We’re led by a team of best-in-class entrepreneurs, engineers, and clinicians who are committed to empowering healthcare providers with new capabilities using AI.'' // "Caption AI provides clinicians with the ability to quickly and accurately perform potentially life-saving ultrasound exams where and when they are neede…	NIS	"Healthcare practitioners—even those without prior"	"Caption AI is a transformational new ultrasound technology that enables healthcare practitioners—even those without prior experience—to perform ultrasound exams quickly and accurately by providing expert guidance, automated quality assessment, and intelligent interpretation."	"Caption AI is a transformational new ultrasound technology that enables healthcare practitioners—even those without prior experience—to perform ultrasound exams quickly and accurately by providing expert guidance, automated quality assessment, and intelligent interpretation."								1					1
29	Behold.ai	2015	England, USA, India	USA	11-50	“Behold.AI uses state-of-the-art artificial intelligence technologies to help radiologists diagnose radiology scans across all modalities. Behold.AI works with the National Health Service in the UK to help tackle the ever increasing workload crisis facing radiology departments every day. “Behold.ai utilise cutting-edge science to pioneer new forms of diagnostic medicine; this revolutionary approa…	“Behold.ai, a Madison, WI-based startup developing software that flags abnormalities in medical images to help radiologists make diagnostic decisions, (...) was acquired by a London-based healthcare entrepreneur. The buyer was Simon Rasalingham. He founded Medica Group, a U.K. provider of teleradiology services, in 2003 and sold it in 2013. Now, Rasalingam and others on Behold.AI’s team plan to c…	"Simon acquired behold.ai in October 2017. In 2003, Simon founded MEDICA Group which he built up to be the UK’s largest and most successful teleradiology provider before leaving in February 2013. He sold MEDICA to the largest charity in the UK, Nuffield Health. The startup was entirely self funded; taking huge personal financial risk (including remortgaging his house!), Simon grew MEDICA into a n…	Simon Rasalingham: CEO and Chairman, “Simon acquired behold.ai in October 2017. He is now solely focused on the development of behold.ai, with the goal of utilising AI to lead the way in tackling the issues facing Radiology internationally starting in the UK and USA.” // Dr. Thomas Naunton Morgan: Chief Medical Officer,“Formerly Medical Director of MEDICA Group, he is a renowned Consultant Radiol…		1				Emma’s primary goal is to deliver a patient and client focused approach to our services with complete end user satisfaction	1	Medical Advisor experienced sonographer		"Tom ensures our AI cognitive computing platform aligns with our vision for Radiologists."			Red dot	"Using standard HL7 and DICOM messaging, the red dot® platform will retrieve, receive and process each CXR examination at the point of acquisition and send an electronic notification back to the Trust RIS (or PACS in a PACS driven reporting scenario) to indicate whether the examination is normal, or whether an abnormality has been indicated.This notification will prioritise the examination within…	The “technology augments the expertise of Radiologists to enable them to report faster and better than they could before. This revolutionary combination will deliver super-human performance in radiology reporting at a fraction of the price of outsourced reporting. ”	“Using standard HL7 and DICOM messaging, the red dot® platform will retrieve, receive and process each CXR examination at the point of acquisition and send an electronic notification back to the Trust RIS (or PACS in a PACS driven reporting scenario) to indicate whether the examination is normal, or whether an abnormality has been indicated. This notification will prioritise the examination withi…	Deep learning // ''Behold.ai uses deep learning technology, which combines computer vision (neural network architectures) with massive computing power to automatically identify visual differences between healthy images and those with nodules, lesions and other abnormalities.''	Deep Learning	Artificial Neural Network	Behold.ai’s strength lies in having more high quality datasets to train our algorithms on so that we can identify a vast array of ailments. The pilots and collaborations enable us to rapidly obtain large and diverse datasets to validate our technology and benchmark our performance against existing solutions.	NIS	NIS	“The company’s founders created Behold.ai to expedite the process of finding cancers and minimize human error. The idea behind Behold.ai is to increase efficiency ”. They are “initially focused on increasing the efficiency of the doctor while helping them maintain accuracy, but down the line” they’d “like to help them become more accurate ”.	NIS	Doctors // Radiologists	"Behold.AI uses state-of-the-art artificial intelligence technologies to help radiologists diagnose radiology scans across all modalities" // "Our system seeks to support doctors, not replace them. Doctors are always responsible for the final interpretation of a medical image."	"Behold.ai’s AI technology is specifically designed to support our skilled radiology workforce by understanding and supporting their existing workflows and enabling them to manage reporting more efficiently." // "Dartford and Gravesham NHS Trust has partnered with Behold.ai to support quicker diagnosis workflows. The Trust has deployed artificial intelligence (AI) algorithms to support quicker ra…						1
30	Bialogics Analytics	2010	Canada	Canada	11-50	"Bialogics provides innovative data transformation to the healthcare setting, enabling informed business decisions, greater efficiency and improved patient outcomes."	Startup	"Jeff is an accomplished Senior Leader in the healthcare technology, with over 25-years of experience at startups and rapid growth-stage companies across all sizes including multinational OEM providers. Jeff’s role is to provide leadership in the sales, marketing and business development as well as sitting on the Board. Prior to co-developing Bialogics, Jeff was the Director of Informatics Sales …	Team has background in BA and computer science		"Bialogics’ AI-Ready Business Intelligence (BI) Platform has been developed in collaboration with healthcare clients and business partners to provide fully interoperable and innovative data analysis solutions:"						"Tim is the CEO of emtelligent Solutions and an Emergency Trauma Radiologist, Tim also hold the appointment of Vice-Chair, Clinical Informatics, University of British Columbia, Division of Radiology Tim’s 24 years of medical and IT experience actively provides Bialogics with clinical knowledge, and leadership in product and market expertise."					Dimax	"From Image Management to Workflow Administration: DImax Provides Business Intelligence and Clinical Analytics In One Powerful Module"	'One Simple Platform to Drive Quality and Outcomes using Radiology Analytics By deploying the DImax Radiology Analytics solution, you will have a tool that helps ensure your radiology department performs as an outcomes-based revenue center—all while reducing turnaround times and patient flow cycle times to realize operational savings.'' // ''From Image Management to Workflow Administration: DImax…	'Image Management Our Image Management module seamlessly integrates the raw data from RIS, PACS, and EMRs into actionable information to support practice decisions, identify new strategies, and assess operational efficiency. DICOM, HL7, and XML messaging can all be captured by our unique data engine, allowing data to be normalized and presented on one common platform. DImax Image Management Advan…	Machine learning // ''The addition of AI and Machine Learning applications will drive clinical change and improved patient care. DImax Radiology Analytics, when combined with BIAmart, offers a framework that unleashes the insights hidden in for both free text and structured data enabling faster and more accurate analysis.''	Machine Learning	NIS	'Our Image Management module seamlessly integrates the raw data from RIS, PACS, and EMRs into actionable information to support practice decisions, identify new strategies, and assess operational efficiency.''	NIS	NIS	'The Bialogics Story Since 2010, our technology and industry leadership has created a specialized analysis of the information that flows through mission-critical networks as well as applications. This has resulted in an industry-leading solution for capturing and integrating health data into valuable business intelligence or analytical insights. Our Mission Bialogics provides innovative data tran…	NIS	Radiologists	"Making the Imaging Enterprise more patient-centric, sharpening focus on key initiatives that lead to improving operational performance are dominant factors driving analytics. The addition of AI and Machine Learning applications will drive clinical change and improved patient care. DImax Radiology Analytics, when combined with BIAmart, offers a framework that unleashes the insights hidden in for …	NIS										1		1
31	Bialogics Analytics	2010	Canada	Canada	11-50	"Bialogics provides innovative data transformation to the healthcare setting, enabling informed business decisions, greater efficiency and improved patient outcomes."	Startup	"Jeff is an accomplished Senior Leader in the healthcare technology, with over 25-years of experience at startups and rapid growth-stage companies across all sizes including multinational OEM providers. Jeff’s role is to provide leadership in the sales, marketing and business development as well as sitting on the Board. Prior to co-developing Bialogics, Jeff was the Director of Informatics Sales …	Team has background in BA and computer science		"Bialogics’ AI-Ready Business Intelligence (BI) Platform has been developed in collaboration with healthcare clients and business partners to provide fully interoperable and innovative data analysis solutions:"						"Tim is the CEO of emtelligent Solutions and an Emergency Trauma Radiologist, Tim also hold the appointment of Vice-Chair, Clinical Informatics, University of British Columbia, Division of Radiology Tim’s 24 years of medical and IT experience actively provides Bialogics with clinical knowledge, and leadership in product and market expertise."					Cardiomax	"The Cardiomax Image Management module helps you leverage the raw data from CVIS, PACS, and EMRs; whether it is CTs, MRIs, Holters or echocardiography, you are able to make actionable practice decisions from the information that is collected."	'The Cardiomax Cardiology Analytics solution is designed to help cardiology practices maintain their edge as outcomes-based revenue centers while managing their transition into a value-based care approach. In order to realize true operational efficiency, cardiologists are looking for ways to easily gather information from the different cardiac imaging modalities and make sense of data that is oft…	'Study Management The Cardiomax Image Management module helps you leverage the raw data from CVIS, PACS, and EMRs; whether it is CTs, MRIs, Holters or echocardiography, you are able to make actionable practice decisions from the information that is collected. DICOM, HL7, and XML messaging are all captured by our unique data engine and presented to you on one easy-to-use platform, giving you the a…	NIS	NIS	NIS	'The Cardiomax Image Management module helps you leverage the raw data from CVIS, PACS, and EMRs; whether it is CTs, MRIs, Holters or echocardiography, you are able to make actionable practice decisions from the information that is collected. DICOM, HL7, and XML messaging are all captured by our unique data engine and presented to you on one easy-to-use platform, giving you the ability to identif…	NIS	NIS	'The Bialogics Story Since 2010, our technology and industry leadership has created a specialized analysis of the information that flows through mission-critical networks as well as applications. This has resulted in an industry-leading solution for capturing and integrating health data into valuable business intelligence or analytical insights. Our Mission Bialogics provides innovative data tran…	NIS	Cardiologists	"Cardiomax was developed to fill this void; it provides cardiology departments access to real-time operational data, procedural analysis and the ability for adhoc queries that present structured data in a meaningful way to help optimize operational performance, efficiency, and financial productivity."	NIS										1		1
32	Brainminer	2015	England	Europe	11-50	"Brainminer has developed an automated system for analysing MR brain scans, providing the clinician with an easily interpreted report that aids their diagnosis of dementia."	University spinoff // "BrainMiner Ltd was established in 2015 by Professor Sebastien Ourselin, Dr M. Jorge Cardoso, and Dr Marc Modat working in conjunction with UCL Business, following successful research collaborations between the Translational Imaging Group, the Department of Neuroradiology (National Hospital for Neurology and Neurosurgery) and the Dementia Research Centre (UCL Institute of Ne…	"Prof Seb Ourselin is Director of the newly founded Wellcome / EPSRC Centre for Surgical and Interventional Sciences at UCL and a Professor of Medical Image Computing at UCL. He leads the UCL/UCLH research and development activity in quantitative imaging biomarkers for neurological conditions and over the past 7 years, his group have developed several new imaging biomarkers for tracking changes i…	NIS							1						DIADEM	"DIADEM is an automated system for analysing MR brain scans, providing the clinician with an easily interpreted report that aids their diagnosis of dementia."	'DIADEM is an automated system for analysing MR brain scans, providing the clinician with an easily interpreted report that aids their diagnosis of dementia. Fully Automatic Processing​ DIADEM is designed to be embedded in the clinical workflow. DIADEM connects directly to the hospital PACS, automatically detecting new MR scans that are suitable for processing. The report is automatically pushed …	See value proposition	Machine learning // ''DIADEM uses a patented machine learning algorithm that identifies 150 separate regions of the brain. It then compares each region to its expected size, based on the patient’s age, intercranial volume and other factors. ​ The regions are combined into functional lobes to provide a clinically meaningful summary. Within each lobe the most clinically significant regions are indi…	Machine Learning	NIS	NIS	NIS	NIS	'Brainminer was founded in 2015 by the Academic inventors and UCLB, the business arm of University College London, with the purpose of commercialising the exciting new machine learning algorithms that have been created for brain analysis at UCL and elsewhere.'' // ''Our Vision Brainminer will improve the lives of patients worldwide by enabling imaging-based personalised treatment pathways. While …	NIS	Clinicians	"DIADEM is an automated system for analysing MR brain scans, providing the clinician with an easily interpreted report that aids their diagnosis of dementia."	"DIADEM connects directly to the hospital PACS, automatically detecting new MR scans that are suitable for processing. "				1
33	Brainomix	2015	England	Europe	11-50	"Brainomix develops imaging biomarkers for the treatment of neurological and cerebrovascular disorders. Our vision is to be a world leader in imaging software for neurological and cerebrovascular diseases. Since launching as a spin-out from the University of Oxford in 2010, we have developed CE-marked, award-winning stroke imaging software solutions, assisting physicians across the world to make …	"Since launching as a spin-out from the University of Oxford in 2010, we have developed CE-marked, award-winning stroke imaging software solutions, assisting physicians across the world to make better life-saving decisions."	Dr Michalis Papadakis, CEO, Dr Papadakis is a co-founder and CEO of Brainomix. He has a PhD in neurosciences from UCL School of Pharmacy and was the Scientific Director of the preclinical stroke lab at the University of Oxford. // Prof Alastair Buchan, Senior Medical Science Adviser, Professor Buchan is a co-founder of Brainomix and the inventor of the ASPECTS score. He has over 30 years of exper…	Konstantinos Dimitriou, CFO & Chief Strategist, Konstantinos is the CFO and Chief Strategist of Brainomix. He holds an MBA with high distinction from Harvard Business School and MA and MEng degrees in Electrical Engineering from Trinity College, Cambridge University. // Eric Greveson, CTO, Eric is the CTO of Brainomix. He received his 1st class M.Eng.in Engineering from Cambridge University, and …		Dr George Harston, Chief Medical and Innovation Officer, George is Chief Medical and Innovation Officer at Brainomix. He is also a Consultant Physician in Stroke and General Medicine at Oxford University Hospitals NHS Foundation Trust. He is responsible for coordinating clinical research collaborations and leading innovation at Brainomix"					1	Advisor: Prof Iris Grunwald, Senior Medical Science Adviser					e-ASPECTS	"The lack of timely, available expertise for brain CT scan interpretation can delay stroke patients accessing life-saving treatment. e-ASPECTS helps to solve this issue by using artificial intelligence (AI) to enable quick and accurate assessment of ischemic stroke damage, both by quantifying the volume of ischemia and with the ASPECTS score. By reducing inter-reader variability in interpretation…	'AI-enabled support for fast and consistent interpretation of non-contrast CTs The lack of timely, available expertise for brain CT scan interpretation can delay stroke patients accessing life-saving treatment. e-ASPECTS helps to solve this issue by using artificial intelligence (AI) to enable quick and accurate assessment of ischemic stroke damage, both by quantifying the volume of ischemia and …	By reducing inter-reader variability in interpretation, it enables a more standardized stroke diagnosis. It facilitates fast and consistent treatment decisions by medical professionals, irrespective of their experience or expertise. Physicians can review results anywhere, in less than one minute. Following diagnosis, ischemic stroke patients are assessed to receive thrombolysis, endovascular trea…	NIS	NIS	NIS	NIS	NIS	NIS	'Our vision is to be a world leader in imaging software for neurological and cerebrovascular diseases. Since launching as a spin-out from the University of Oxford in 2010, we have developed CE-marked, award-winning stroke imaging software solutions, assisting physicians across the world to make better life-saving decisions.''	NIS	Radiologists // Medical professionals // Physicians // Newly appointed stroke consultants // Outsourced radiologists // Neurologists// "Radiology registrar who may be quite junior" // Clinicians	"AI-enabled support for fast and consistent interpretation of non-contrast CTs ."	"Aberdeen Royal Infirmary"// "Heidelberg University Hospital " // "Southend University Hospital NHS Foundation Trust (UK)" // "Northwick Park Hospital, London (UK)" // "HSJA (Sao Jose do Avai Hospital), Brazil" // "Hospital de Clínicas complex from Federal University of Paraná (UFPR), Curitiba, Brazil" // "University Hospital Ostrava (Czech Republic)" // "We are currently entering international m…		1
34	Brainomix	2015	England	Europe	11-50	"Brainomix develops imaging biomarkers for the treatment of neurological and cerebrovascular disorders. Our vision is to be a world leader in imaging software for neurological and cerebrovascular diseases. Since launching as a spin-out from the University of Oxford in 2010, we have developed CE-marked, award-winning stroke imaging software solutions, assisting physicians across the world to make …	"Since launching as a spin-out from the University of Oxford in 2010, we have developed CE-marked, award-winning stroke imaging software solutions, assisting physicians across the world to make better life-saving decisions."	Dr Michalis Papadakis, CEO, Dr Papadakis is a co-founder and CEO of Brainomix. He has a PhD in neurosciences from UCL School of Pharmacy and was the Scientific Director of the preclinical stroke lab at the University of Oxford. // Prof Alastair Buchan, Senior Medical Science Adviser, Professor Buchan is a co-founder of Brainomix and the inventor of the ASPECTS score. He has over 30 years of exper…	Konstantinos Dimitriou, CFO & Chief Strategist, Konstantinos is the CFO and Chief Strategist of Brainomix. He holds an MBA with high distinction from Harvard Business School and MA and MEng degrees in Electrical Engineering from Trinity College, Cambridge University. // Eric Greveson, CTO, Eric is the CTO of Brainomix. He received his 1st class M.Eng.in Engineering from Cambridge University, and …		Dr George Harston, Chief Medical and Innovation Officer, George is Chief Medical and Innovation Officer at Brainomix. He is also a Consultant Physician in Stroke and General Medicine at Oxford University Hospitals NHS Foundation Trust. He is responsible for coordinating clinical research collaborations and leading innovation at Brainomix"					1	Advisor: Prof Iris Grunwald, Senior Medical Science Adviser					e-CTA	"e-CTA is ground-breaking CTA image processing software that uses advanced algorithms, artificial intelligence (AI) and large data analytics to automate the detection of LVO locations and standardize the collateral assessment process. It facilitates faster, better-informed treatment decisions for endovascular treatment."	Fast, consistent identification of large vessel occlusion (LVO) and collateral assessments powered by AI and big data, based on CTA analysis Craniocervical CT angiography (CTA) is the standard vessel diagnostic tool for patients presenting within the first hours after onset of clinical stroke symptoms. It is quick and readily available making it ideal for an emergency situation. e-CTA is ground-b…	Fast, consistent identification of large vessel occlusion (LVO) and collateral assessments powered by AI and big data, based on CTA analysis	NIS	NIS	NIS	NIS	NIS	NIS	'Our vision is to be a world leader in imaging software for neurological and cerebrovascular diseases. Since launching as a spin-out from the University of Oxford in 2010, we have developed CE-marked, award-winning stroke imaging software solutions, assisting physicians across the world to make better life-saving decisions.''	NIS	Radiologists	"Fast, consistent identification of large vessel occlusion (LVO) and collateral assessments powered by AI and big data, based on CTA analysis."	NIS // Company level ""We are currently entering international markets, and aim to increase revenues and employment both in the UK and worldwide"			1
35	Brainomix	2015	England	Europe	11-50	"Brainomix develops imaging biomarkers for the treatment of neurological and cerebrovascular disorders. Our vision is to be a world leader in imaging software for neurological and cerebrovascular diseases. Since launching as a spin-out from the University of Oxford in 2010, we have developed CE-marked, award-winning stroke imaging software solutions, assisting physicians across the world to make …	"Since launching as a spin-out from the University of Oxford in 2010, we have developed CE-marked, award-winning stroke imaging software solutions, assisting physicians across the world to make better life-saving decisions."	Dr Michalis Papadakis, CEO, Dr Papadakis is a co-founder and CEO of Brainomix. He has a PhD in neurosciences from UCL School of Pharmacy and was the Scientific Director of the preclinical stroke lab at the University of Oxford. // Prof Alastair Buchan, Senior Medical Science Adviser, Professor Buchan is a co-founder of Brainomix and the inventor of the ASPECTS score. He has over 30 years of exper…	Konstantinos Dimitriou, CFO & Chief Strategist, Konstantinos is the CFO and Chief Strategist of Brainomix. He holds an MBA with high distinction from Harvard Business School and MA and MEng degrees in Electrical Engineering from Trinity College, Cambridge University. // Eric Greveson, CTO, Eric is the CTO of Brainomix. He received his 1st class M.Eng.in Engineering from Cambridge University, and …		Dr George Harston, Chief Medical and Innovation Officer, George is Chief Medical and Innovation Officer at Brainomix. He is also a Consultant Physician in Stroke and General Medicine at Oxford University Hospitals NHS Foundation Trust. He is responsible for coordinating clinical research collaborations and leading innovation at Brainomix"					1	Advisor: Prof Iris Grunwald, Senior Medical Science Adviser					e-Mismatch	"e-Mismatch* is an automated, multi-vendor post-processing solution for MRI and CT scanners. It offers instant quantitative and qualitative multi-parametric maps."	e-Mismatch* is an automated, multi-vendor post-processing solution for MRI and CT scanners. It offers instant quantitative and qualitative multi-parametric maps. used by more than 200 leading institutions worldwide, e-Mismatch is an intuitive, fast and accurate solution for improving productivity and the diagnostic process. Stroke diagnosis is time-critical, which is why e-Mismatch makes fully au…	● Instant volumetric estimation of infarct, penumbra & mismatch ratio ● Multiple volumes automatic computation ● Automated and customizable stroke report ● Bayesian method: contrast-dose reduction	NIS	NIS	NIS	NIS	NIS	NIS	'Our vision is to be a world leader in imaging software for neurological and cerebrovascular diseases. Since launching as a spin-out from the University of Oxford in 2010, we have developed CE-marked, award-winning stroke imaging software solutions, assisting physicians across the world to make better life-saving decisions.''	NIS	Radiologists	"e-Mismatch* is an automated, multi-vendor post-processing solution for MRI and CT scanners. It offers instant quantitative and qualitative multi-parametric maps."	NIS // Company level ""We are currently entering international markets, and aim to increase revenues and employment both in the UK and worldwide"		1
36	Caide Systems Inc	2016	USA	USA	1-10	"CAIDE Systems team consists of leading Deep Learning Scientists, experienced Software Engineers and Business Program Manager. The team holds strong UI/UX development capability and is advised by respected medical experts. Having realized the importance of platform network, or community building, different applications are being developed through diverse medical research projects. Our packaged me…	"CAIDE Systems was established with a belief that everyone should equally access to medical services, regardless of their social and financial status. By creating and providing an artificial intelligence (AI) diagnosis platform, CAIDE Systems hopes everyone can benefit from the equal access to medical services."	Jacob Lee, PhD in computer science	"CAIDE Systems team consists of leading Deep Learning Scientists, experienced Software Engineers and Business Program Manager. The team holds strong UI/UX development capability and is advised by respected medical experts."								" The team holds strong UI/UX development capability and is advised by respected medical experts."					m:Studio	"m:Studio web service provides online diagnosis system with DICOM image files. Once user uploads DICOM files, m:Studio will help them find out specific disease."	'Preliminary Result With smart augmentation, similar performance can be achieved with a fraction of normal training data and making it easier to get preliminary result. AI Model Creation & Test m:Studio provides a user-friendly interface for labeling and an intuitive model training environment that requires little supervision allowing faster model creation and accurate inference. Research Achieve…	See value proposition	Deep learning // ''Deep Learning Performance Accuracy First application product of brain stroke diagnosis program (BSR) is using an AI model set that were trained using 6,000 stroke cases and more than 140,000 CT images. Based on 10 folder cross validation, BSR model achieved more than 90% of sensitivity accuracy on five sub types of hemorrhagic conditions. Accuracy is significant. Our core techn…	Deep Learning	NIS	trained using 6,000 stroke cases and more than 140,000 CT images.	NIS	100.000-500.000	'Mission “By providing equal access to medical services, ensure the right to life regardless of one’s social and financial status.” Goals Provide user-friendly tools for consistent, accurate and fast diagnosis. Develop a top-notch AI platform for analyzing images (Ultrasound, MRI CT and X-ray), electronic medical records, and genome data.''	'We are the leader in AI medical diagnosis industry. For us, developing meaningful products and providing positive impact to human lives are very important. To support our mission, two core teams, Strategic Programs and AI R&D, are working hard to meet the technology trend and market demands. Our core strategies are developed around two distinctive product roadmaps; medical diagnosis platform and…	NIS	"m:Studio provides a user-friendly interface for labeling and an intuitive model training environment that requires little supervision allowing faster model creation and accurate inference."	NIS		1
37	CASIS - Cardiac Simulations & Imaging Software	2016	France	Europe	1-10	"Casis is a high-tech venture that develops medical software for cardiologists using deep learning. Focus on business development, Tech transfer, market definition, and company positioning.""Our job: the detection of the different areas of the heart in order to quantify the clinical parameters and help with cardiac diagnosis. Our main product: QIR (CE marked) is a cardiac MRI analysis software wh…	"At the end of the 90s, it was during his thesis that Dr LALANDE launched, under the supervision of his Thesis Director, Prof. BRUNOTTE(at the origin of the project and holder of the Legion of Honor since 2015),a search for cardiovascular MRI analysis software. This study met the expectations of practitioners at the Dijon CHU at the time. In fact, they were not very satisfied with the existing, s…	Alain Lalande, CMO // Guillaume Lenormand, Ph - "Extensive experience (10+ years) in international business development. Successfully building value for medical device and technical software start-up and high-tech companies in an international environment." //	Mainly experts in computer and information Sciences, Mathematics & Physics											1		QIR	"QIR (Quantified Imaging Resource) is a medical images processing software aimed to extract the main physiological parameters from Cardiovascular MRI. The QIR suite includes modules dedicated to specific studies: a Viewer, study of the cardiac function, study of the perfusion (perfusion first pass and late enhancement), and study of the aorta."	'WORKLOAD MANAGEMENT – QIR reduces physicians workload by means of swift and accurate analysis. PEACE OF MIND – QIR contains the most clinically advanced algorithm providing anatomical guarantee and more focus on your diagnosis. TIME SAVING – QIR offers fast contour detection resulting in less correction time allowing you more time for your patients. Intuitive • Visual • Flexible''	'VIEWER This module allows to load, download and view images in DICOM format, to evaluate distances and surfaces or to have access to various toolboxes (zoom, brightness, contrast and navigation tools between sections, display, main viewer…). CINE MRI ・Cardiac function This module assesses the left and right ventricles volume,the ejection fraction, the mass and thickness of the myocardium. ・Strai…	Deep learning // ''QIR is an improved software for MRI cardiac analysis.Functional analysis based on Deep Learning algorithm increases accuracy and speed of results.''	Deep Learning	NIS	NIS	NIS	NIS	'Our mission Our job: the detection of the different areas of the heart in order to quantify the clinical parameters and help with cardiac diagnosis. Our main product: QIR (CE marked) is a cardiac MRI analysis software which allows the doctor’s working time to be reduced by a factor of 10 and which covers all his clinical needs while including a unique solution. analysis of myocardial infarction.…	NIS	Clinicians	"First Pass perfusion module assesses quantification of lack of gadolinium enhancement. It permits a better accuracy of areas quantificaton between healthy areas and pathologic areas. Furthermore, clinical objetivity is improved." // "For clinical practice, software ergonomy is optimized by medical advices. Saving time is a priority for better work. "	USA, Asia, Europe & Africa				1
38	Cercare Medical	2013	Denmark	Europe	11-50	Cercare Medical designs and develops a software tool for supporting acute stroke management, helping clinicians to evaluate the effect of a stroke	Cercare Medical was founded in 2013 by Professor Leif Østergaard and Professor Kim Mouridsen. It was “established as a spinout of CFIN/MINDlab center at Aarhus University Hospital.	Kim Mouridsen, “Kim Mouridsen, PhD, MSc is a Professor at Aarhus University. He is head of Neuroimaging Methods at the Center for Functionally Integrative Neuroscience (CFIN) and MINDLab. He has previously worked at the University College of London and held faculty positions at Harvard Medical School/Massachusetts General Hospital and the Norwegian University of Science and Technology. Leif Øster…	3 computer science, 1 information science, 4 engineering, 1 math, 2 biology, 1 bioinformatics, 1 chemestry, 1 economics, 1 sports studies, 1 international / global studies							1		"The company is established as a spinout of CFIN/MINDlab center at Aarhus University Hospital and continues to have strong connections to both the center and Aarhus University Hospital"				Perfusion	"CERCARE Perfusion provides comprehensive images of vascular physiology from perfusion imaging in MRI and CT scans for an in-depth look into a wide range of neurological diseases."	Fully automated post-processing // Easy-to-read perfusion maps of unparalleled quality // Unique biomarkers of oxygen extraction and metabolism // Bulk import of studies // Clear overlay of obtained maps with anatomical data // Motion correction	Automated identification of salvageable tissue in 1 minute. Works with routine vendor images. // Validated in numerous patients from five different countries and various scanner vendors. // Diffusion lesion detection with a mean performance of 95% (AUC) and perfusion lesion detection with a mean performance of 90% (AUC).”	NIS	NIS	NIS	NIS	NIS	NIS	Perfecting Neuroimaging for Better Patient Care: FASTER turnaround through automatic post-processing and optimised workflow in image analysis of brain tissue viability. // BETTER image outputs and automated lesion volume estimations for faster analysis of brain MRI and CT in stroke. // SMARTER decisions with AI-based support for backup, training and extension of treatment hours for hospitals with…	NIS	Doctors// Radiologists	"CERCARE Perfusion immediately provides detailed color maps of the brain microvessel integrity and function, and brain tissue oxygentation. By accounting for heterogeneity of transit times for each individual tissue voxel, CERCARE Perfusion brings oxygen extraction mapping to a new level." // "Automated identification of salvageable tissue in 1 minute. Works with routine vendor im."	NIS // Company level "We have already partnered with Siemens Healthineers and TeraRecon, and continue to seek valuable partnerships with large scanner manufacturers, PACS providers, and software distributors with strong market access and commercialization capabilities” . "		1		1
39	Cercare Medical	2013	Denmark	Europe	11-50	Cercare Medical designs and develops a software tool for supporting acute stroke management, helping clinicians to evaluate the effect of a stroke	Cercare Medical was founded in 2013 by Professor Leif Østergaard and Professor Kim Mouridsen. It was “established as a spinout of CFIN/MINDlab center at Aarhus University Hospital.	Kim Mouridsen, “Kim Mouridsen, PhD, MSc is a Professor at Aarhus University. He is head of Neuroimaging Methods at the Center for Functionally Integrative Neuroscience (CFIN) and MINDLab. He has previously worked at the University College of London and held faculty positions at Harvard Medical School/Massachusetts General Hospital and the Norwegian University of Science and Technology. Leif Øster…	3 computer science, 1 information science, 4 engineering, 1 math, 2 biology, 1 bioinformatics, 1 chemestry, 1 economics, 1 sports studies, 1 international / global studies							1		"The company is established as a spinout of CFIN/MINDlab center at Aarhus University Hospital and continues to have strong connections to both the center and Aarhus University Hospital"				STROKE AI	"Based on high-precision perfusion maps, CMN module Virtual Expert provides you with stroke lesion segmentation and volume estimations specific for each patient for evidence-based stroke analysis. Using machine learning technology, this module gives you a chance to get a second opinion on stroke core and penumbra sizes for each specific case based on previous patient cases. "	Gives better lesion visibility within shorter period of time // Eliminates manual post-processing steps that can lead to variation and (human) mistakes // Reduces the amount of experience needed by the operator for the post-processing task // Provides a logical and clear display/overlay of obtained maps with anatomical data	Automated workflow including AIF selection // Standard DSC-MRI protocol // Unique insights in oxygen availability // NOT sensitive to short bolus”	NIS	NIS	NIS	NIS	NIS	NIS	Perfecting Neuroimaging for Better Patient Care: FASTER turnaround through automatic post-processing and optimised workflow in image analysis of brain tissue viability. // BETTER image outputs and automated lesion volume estimations for faster analysis of brain MRI and CT in stroke. // SMARTER decisions with AI-based support for backup, training and extension of treatment hours for hospitals with…	NIS	Doctors// Radiologists	"CERCARE Stroke is a medical imaging software for stroke MRI assessment. Powered by AI, it provides stroke lesions identification and volumetric calculations for fast and easy brain tissue viability analysis in stroke. Fully automated, it does not require any user intervention."	NIS // Company level "We have already partnered with Siemens Healthineers and TeraRecon, and continue to seek valuable partnerships with large scanner manufacturers, PACS providers, and software distributors with strong market access and commercialization capabilities” . "				1
40	Circle Cardiovascular Imaging	2007	Canada	Canada	100-200	“Circle Cardiovascular Imaging Inc. is a Calgary-based company that develops advanced post-processing software for the cardiac imaging industry." Circle Cardiovascular Imaging develops and markets cardiovascular post-processing software for the evaluation of magnetic resonance imaging (MRI) and CT images.	FOUNDED: 10/31/2007	Chief Executive Officer. Greg Ogrodnick's outstanding career at prominent healthcare, information technology, and biotech companies has given him exceptional insight into what it takes to make a business succeed. Currently, Greg is the CEO at Circle Cardiovascular Imaging Inc. Prior to joining Circle Cardiovascular Imaging, he was the Co-Founder and President of Conceptis Technologies Inc., a lea…	139 employees // Most of them live in Canada or the US // Most of them have programming/healthcare skill/knowledge // Have a university degree Business units / divisions and their relations: Engineering, Information Sciences, Healthcare Sector, Sales, Business Development, Research					1								cvi42 - EP Lab	"Identify arrhythmic substrate and plan ablation procedures for VT and AF"	'ADAS 3D LV helps visualize and quantify LV fibrosis (MR) and helps visualize surround anatomical structures (CT).''//''ADAS 3D LA helps visualize and quantify LA fibrosis (MR) and helps visualize surrounding anatomical structures (CT).'' https://www.circlecvi.com/cvi42/electrophysiology/	'Visualize the fibrosis (LGE-MRI) in 3D colored images // Quantify Core scar and Border Zone (BZ) volumes // Navigate 9 layers from endo to epicardium // Visualize auto detected corridors of BZ tissue // Quantify LV wall thickness (CT)'' https://www.circlecvi.com/cvi42/electrophysiology/	Deep learning // With its latest introduction of cvi42 - version 5.9 incorporating deep learning and big data, time spent contouring is reduced from nearly 20 minutes to seconds. Providing clinical confidence, deep learning results demonstrate capabilities within the same range as expert human readers.	Deep Learning	NIS	Big data // ''Currently at version 5.10, cvi42 utilizes machine learning and big data, with the machine results demonstrating capabilities within the same range as expert human readers, improving cardiovascular health through excellence in imaging as an integral part of precision medicine.”	NIS	NIS	'Circle improves patient outcome by revolutionizing the cardiovascular healthcare industry through innovation, and enabling healthcare providers to complete effective and precise analysis.” // ''Circle Cardiovascular Imaging also provides product support, and training and education services for its software'' // ○ “Easily integrate cvi42 into Community Hospitals, or Enterprise sites with a deploy…	NIS	Physicians	“cvi42 is a comprehensive reading and reporting solution that encompasses Cardiac MR and CT that encompasses fully automatic Quantitative Perfusion, 4D Flow, myocardial Strain, Electrophysiology and Interventional Planning.”	"Circle’s product, cvi42©, is used in over 800 world leading hospitals in over 40 different countries. " // "○ Hospitals, physicians (Specific interest: heart)."				1
41	Circle Cardiovascular Imaging	2007	Canada	Canada	100-201	“Circle Cardiovascular Imaging Inc. is a Calgary-based company that develops advanced post-processing software for the cardiac imaging industry." Circle Cardiovascular Imaging develops and markets cardiovascular post-processing software for the evaluation of magnetic resonance imaging (MRI) and CT images.	FOUNDED: 10/31/2008	Chief Executive Officer. Greg Ogrodnick's outstanding career at prominent healthcare, information technology, and biotech companies has given him exceptional insight into what it takes to make a business succeed. Currently, Greg is the CEO at Circle Cardiovascular Imaging Inc. Prior to joining Circle Cardiovascular Imaging, he was the Co-Founder and President of Conceptis Technologies Inc., a lea…	139 employees // Most of them live in Canada or the US // Most of them have programming/healthcare skill/knowledge // Have a university degree Business units / divisions and their relations: Engineering, Information Sciences, Healthcare Sector, Sales, Business Development, Research					1								cvi42 - Quantitative perfusion	"Automatic quantitative analysis of myocardial blood flow with expert level accuracy"	'High diagnostic accuracy // Outperforms qualitative & semi-quantitative techniques // Fast and automatic analysis Cost effective, higher spatial resolution, and non-ionizing compared to other myocardial perfusion imaging modalities // Fully automatic quantification // No manual segmentation required // Artifact correction'' https://www.circlecvi.com/cvi42/quantitative-perfusion/	'Absolute myocardial blood flow // Multi-vendor support // Multi-sequence support // Dual Bolus and Dual Sequence support // Analysis of multi-slice, SAX Perfusion images // Motion correction allowing free breathing acquisition (cvi42 MoCo)'' https://www.circlecvi.com/cvi42/quantitative-perfusion/	Deep learning // With its latest introduction of cvi42 - version 5.9 incorporating deep learning and big data, time spent contouring is reduced from nearly 20 minutes to seconds. Providing clinical confidence, deep learning results demonstrate capabilities within the same range as expert human readers.	Deep Learning	NIS	Big data // ''Currently at version 5.10, cvi42 utilizes machine learning and big data, with the machine results demonstrating capabilities within the same range as expert human readers, improving cardiovascular health through excellence in imaging as an integral part of precision medicine.”	NIS	NIS	'Circle improves patient outcome by revolutionizing the cardiovascular healthcare industry through innovation, and enabling healthcare providers to complete effective and precise analysis.” // ''Circle Cardiovascular Imaging also provides product support, and training and education services for its software'' // ○ “Easily integrate cvi42 into Community Hospitals, or Enterprise sites with a deploy…	NIS	Physicians	“cvi42 is a comprehensive reading and reporting solution that encompasses Cardiac MR and CT that encompasses fully automatic Quantitative Perfusion, 4D Flow, myocardial Strain, Electrophysiology and Interventional Planning.”	"Circle’s product, cvi42©, is used in over 800 world leading hospitals in over 40 different countries. " // "○ Hospitals, physicians (Specific interest: heart)."				1
42	Circle Cardiovascular Imaging	2007	Canada	Canada	100-202	“Circle Cardiovascular Imaging Inc. is a Calgary-based company that develops advanced post-processing software for the cardiac imaging industry." Circle Cardiovascular Imaging develops and markets cardiovascular post-processing software for the evaluation of magnetic resonance imaging (MRI) and CT images.	FOUNDED: 10/31/2009	Chief Executive Officer. Greg Ogrodnick's outstanding career at prominent healthcare, information technology, and biotech companies has given him exceptional insight into what it takes to make a business succeed. Currently, Greg is the CEO at Circle Cardiovascular Imaging Inc. Prior to joining Circle Cardiovascular Imaging, he was the Co-Founder and President of Conceptis Technologies Inc., a lea…	139 employees // Most of them live in Canada or the US // Most of them have programming/healthcare skill/knowledge // Have a university degree Business units / divisions and their relations: Engineering, Information Sciences, Healthcare Sector, Sales, Business Development, Research					1								cvi42 - Cardiac MRI	"The leading Cardiac MR imaging solution in the market"	'High diagnostic accuracy // Outperforms qualitative & semi-quantitative techniques // Fast and automatic analysis // Cost effective, higher spatial resolution, and non-ionizing compared to other myocardial perfusion imaging modalities // Fully automatic quantification // No manual segmentation required // Artifact correction'' https://www.circlecvi.com/cvi42/cardiac-mri/	'Easily detect wall motion abnormality. Autodisplay of stroke volume, ejection fraction, and end-diastolic.''	Deep learning // With its latest introduction of cvi42 - version 5.9 incorporating deep learning and big data, time spent contouring is reduced from nearly 20 minutes to seconds. Providing clinical confidence, deep learning results demonstrate capabilities within the same range as expert human readers.	Deep Learning	NIS	Big data // ''Currently at version 5.10, cvi42 utilizes machine learning and big data, with the machine results demonstrating capabilities within the same range as expert human readers, improving cardiovascular health through excellence in imaging as an integral part of precision medicine.”	NIS	NIS	'Circle improves patient outcome by revolutionizing the cardiovascular healthcare industry through innovation, and enabling healthcare providers to complete effective and precise analysis.” // ''Circle Cardiovascular Imaging also provides product support, and training and education services for its software'' // ○ “Easily integrate cvi42 into Community Hospitals, or Enterprise sites with a deploy…	NIS	Physicians	“cvi42 is a comprehensive reading and reporting solution that encompasses Cardiac MR and CT that encompasses fully automatic Quantitative Perfusion, 4D Flow, myocardial Strain, Electrophysiology and Interventional Planning.”	"Circle’s product, cvi42©, is used in over 800 world leading hospitals in over 40 different countries. " // "○ Hospitals, physicians (Specific interest: heart)."				1
43	Circle Cardiovascular Imaging	2007	Canada	Canada	100-203	“Circle Cardiovascular Imaging Inc. is a Calgary-based company that develops advanced post-processing software for the cardiac imaging industry." Circle Cardiovascular Imaging develops and markets cardiovascular post-processing software for the evaluation of magnetic resonance imaging (MRI) and CT images.	FOUNDED: 10/31/2010	Chief Executive Officer. Greg Ogrodnick's outstanding career at prominent healthcare, information technology, and biotech companies has given him exceptional insight into what it takes to make a business succeed. Currently, Greg is the CEO at Circle Cardiovascular Imaging Inc. Prior to joining Circle Cardiovascular Imaging, he was the Co-Founder and President of Conceptis Technologies Inc., a lea…	139 employees // Most of them live in Canada or the US // Most of them have programming/healthcare skill/knowledge // Have a university degree Business units / divisions and their relations: Engineering, Information Sciences, Healthcare Sector, Sales, Business Development, Research					1								cvi42 - Cardiac CT	"Intuitive tools for the analysis of Cardiac CTA"	'Fully embedded AI in one easy to use platform: cvi42 is a comprehensive reading and reporting solution that encompasses Cardiac MR, Quantitative Perfusion, 4D Flow, Myocardial Strain, Cardiac CT, Interventional Planning and Electrophysiology.'' // ''Easy and dedicated reporting'' https://www.circlecvi.com/cvi42/cardiac-ct/	'Calium scoring: Quantification and automated classification of coronary calcium burden Percentile ranking based on age, gender and ethnicity Customizable calcium threshold'' // ''Plaque assessment: Automated quantification of calcified, non-calcified, and low density plaque'' // ''Coronary arteries: Fast, guided centerline extraction Semi-automatic stenosis assessment Centerline graph for diamet…	Deep learning // With its latest introduction of cvi42 - version 5.9 incorporating deep learning and big data, time spent contouring is reduced from nearly 20 minutes to seconds. Providing clinical confidence, deep learning results demonstrate capabilities within the same range as expert human readers.	Deep Learning	NIS	Big data // ''Currently at version 5.10, cvi42 utilizes machine learning and big data, with the machine results demonstrating capabilities within the same range as expert human readers, improving cardiovascular health through excellence in imaging as an integral part of precision medicine.”	NIS	NIS	'Circle improves patient outcome by revolutionizing the cardiovascular healthcare industry through innovation, and enabling healthcare providers to complete effective and precise analysis.” // ''Circle Cardiovascular Imaging also provides product support, and training and education services for its software'' // ○ “Easily integrate cvi42 into Community Hospitals, or Enterprise sites with a deploy…	NIS	Physicians	“cvi42 is a comprehensive reading and reporting solution that encompasses Cardiac MR and CT that encompasses fully automatic Quantitative Perfusion, 4D Flow, myocardial Strain, Electrophysiology and Interventional Planning.”	"Circle’s product, cvi42©, is used in over 800 world leading hospitals in over 40 different countries. " // "○ Hospitals, physicians (Specific interest: heart)."			1
44	ClariPI, Inc.	2015	South-Korea	Asia	6	ClariPi Inc. was founded in February 2015 to provide innovative solutions for the unmet needs inmedical imaging fields through the convergence of intelligent big data computing and medical imagingtechnologies.Our products were born through a long-term collaboration research between engineering and medicalexperts. Our products were designed to help medical imaging experts make confident decisions …	"ClariPi Inc. was founded in February 2015 to provide innovative solutions for the unmet needs in medical imaging fields through the convergence of intelligent big data computing and medical imaging technologies. "	1. Jong-Hyo Kim is a Radiologist currently also working as a professor at the Institute of Radiation Medcine. 2. Hyun Sook Park NIS	Not much Info but employees have a background in Biomedical Engineering, Computer and Information Science and Electrical Engineerging.		Experts are gathered to develope various medical imaging diagnostic solutions.											SIGMAM	"Novel deep learning technology provides fully automated quantification, breast area/glandular area/percent density, world's highest accuracy (97%), convenient & smart workflow at an affordable cost"	'Precise analysis of breast tissue composition'' // ''Collaboration between AI and expert reader'' // ''Product integration and user convenience''	See value proposition	Deep learning	Deep Learning	NIS	NIS	NIS	NIS	'Our products were born through a long-term collaborative research between the engineering and the medical experts. Our products were designed to help medical imaging experts make confident decisions with clearer information and convenient decision guidance. We will do our best to continue to provide innovative solutions to help medical experts cope with the rapidly changing landscape of 21C heal…	NIS	Hospitals/Clinics, Radiologists, PACS Compani es, Manufacturers, and Dealers for New or Used Medical Equipment	Fully automated quantification	Hospitals of South Korea, USA, Japan// University hospitals							1
45	ClariPi inc	2015	South-Korea	Asia	6	ClariPi Inc. was founded in February 2015 to provide innovative solutions for the unmet needs inmedical imaging fields through the convergence of intelligent big data computing and medical imagingtechnologies.Our products were born through a long-term collaboration research between engineering and medicalexperts. Our products were designed to help medical imaging experts make confident decisions …	"ClariPi Inc. was founded in February 2015 to provide innovative solutions for the unmet needs in medical imaging fields through the convergence of intelligent big data computing and medical imaging technologies. "	1. Jong-Hyo Kim is a Radiologist currently also working as a professor at the Institute of Radiation Medcine. 2. Hyun Sook Park NIS	Not much Info but employees have a background in Biomedical Engineering, Computer and Information Science and Electrical Engineerging.		Experts are gathered to develope various medical imaging diagnostic solutions.											ClariCT.AI	"ClariCT.AI is the company’s artificial intelligence deep-learned technology that uses noise reduction technology."	"Compliant with DICOM, Reducing Costs - No need to switch CT system, Fully Automated - Fast processing speeds with no operator needed, Enhances Image Clarity"	“ AI-powered Images Clarity User definable and scalable-clarity settings allow users to maintain image clarity at reduced-dose settings. Al-enabled image clarity helps users to achieve a consistent decision in quantitative and qualitative analyses. Enhanced image clarity allows users to optimize the trade-offs between image quality and radiation dose. Deep-learned clarity engine clears strong qua…	Deep learning //“ClariCT.AI is the company’s artificial intelligence deep-learned technology that uses noise reductiontechnology.	Deep Learning	NIS	“Oursoftware is cultivated with repeated training that includes millions of noise-corrupted CT images thatmakes our Deep Learning model smarter in precisely capturing Noise Signatures in CT scan images.	NIS	1.000.000+	"Our products were designed to help medical imaging experts make confident decisions with clearer information and convenient decision guidance."		Radiologists // Specialists	“Hospitals/Clinics, Radiologists, PACS Companies, Manufacturers, and Dealers for New or Used Medical Equipment” Denoising medical images for lungs, spine, abdomen, heart and brain.	Hospitals of South Korea, USA, Japan// University hospitals		1
46	ClariPi inc	2015	South-Korea	Asia	6	ClariPi Inc. was founded in February 2015 to provide innovative solutions for the unmet needs inmedical imaging fields through the convergence of intelligent big data computing and medical imagingtechnologies.Our products were born through a long-term collaboration research between engineering and medicalexperts. Our products were designed to help medical imaging experts make confident decisions …	"ClariPi Inc. was founded in February 2015 to provide innovative solutions for the unmet needs in medical imaging fields through the convergence of intelligent big data computing and medical imaging technologies. "	1. Jong-Hyo Kim is a Radiologist currently also working as a professor at the Institute of Radiation Medcine. 2. Hyun Sook Park NIS	Not much Info but employees have a background in Biomedical Engineering, Computer and Information Science and Electrical Engineerging.		Experts are gathered to develope various medical imaging diagnostic solutions.											ClariPulmo	"ClariPulmo is an AI-powered tri-functional solution kit best suited for low-dose lung CT screening."	"Compliant with DICOM, Fully Automated, Enhances Image Clarity, Heps predict the risk"	“Fully Automated Emphysema Reporting Automatic segmentation and visualization for lungs and airways Automatic LAA and HAA analysis Automatic lung nodule segmentation Automatic measurement of volume and diameter for each segmented nodule One-Stop Solution Ultra-low-dose CT solution ClariCT.AI – Fully automated emphysema reporting ClariPulmo Double solution package at one unit price Fully integrate…	Deep learning // Our powerful pre - traine d deep learning model provides accurate quantitative analysis of lung nodules as well as	Deep Learning	NIS	“Oursoftware is cultivated with repeated training that includes millions of noise-corrupted CT images thatmakes our Deep Learning model smarter in precisely capturing Noise Signatures in CT scan images.	NIS	1.000.000+	"Our products were designed to help medical imaging experts make confident decisions with clearer information and convenient decision guidance."		"Hospitals // Clinics // Radiologists // PACS Companies, Manufacturers // Dealers for New or Used Medical Equipment"	“Hospitals/Clinics, Radiologists, PACS Companies, Manufacturers, and Dealers for New or Used Medical Equipment” Denoising medical images for lungs, spine, abdomen, heart and brain." “The ClariPulmo in conjunction with the ClariCT.AI can help achieve the best practice in lung screening by reducing noise induced bias with this 3D reporting.” So, the ClariPulmo can be used as an additional product b…	Hospitals of South Korea, USA, Japan// University hospitals		1
47	ClariPi inc	2015	South-Korea	Asia	6	ClariPi Inc. was founded in February 2015 to provide innovative solutions for the unmet needs inmedical imaging fields through the convergence of intelligent big data computing and medical imagingtechnologies.Our products were born through a long-term collaboration research between engineering and medicalexperts. Our products were designed to help medical imaging experts make confident decisions …	"ClariPi Inc. was founded in February 2015 to provide innovative solutions for the unmet needs in medical imaging fields through the convergence of intelligent big data computing and medical imaging technologies. "	1. Jong-Hyo Kim is a Radiologist currently also working as a professor at the Institute of Radiation Medcine. 2. Hyun Sook Park NIS	Not much Info but employees have a background in Biomedical Engineering, Computer and Information Science and Electrical Engineerging.		Experts are gathered to develope various medical imaging diagnostic solutions.											Clari Sigmam	"The ClariSigmam is an innovative breast cancer prediction marker. It is a breast density assessment solution that provides accurate and consistent density estimates from standard digital mammograms. Quantitative breast density is the main indicator in breast cancer screening and diagnosis. "	"Compliant with DICOM, Convenience - Simplifies compliance with breast density notifaction laws - Accuracy - Worlds highest accuracy rate of 97%, Helps Predict the Risk"	“Precision Analysis of Breast Tissue Composition Precisely analyzes fat and glandular tissue composition in mammography with deep learning technology. Achieves the world’s highest accuracy rate of 97% Confirmed reliability in published papers Collaboration Between AI and Expert Reader Deep learning presents its confidence with color overlay on mammogram Readers accept or adjust the density recomm…	Deep learning // The powerful pre trained deep learning model ensures to make consistent clinical decision marking in an objective and convenient way. Novel Deep Learning Technology provides a fully automated quantification for breast an d mammary area and proportion density measurements. With the world’s highest accuracy rate, ClariSigmam is convenient with a smart workflow at an affordable cost…	Deep Learning	NIS	“Oursoftware is cultivated with repeated training that includes millions of noise-corrupted CT images thatmakes our Deep Learning model smarter in precisely capturing Noise Signatures in CT scan images.	NIS	1.000.000+	"Our products were designed to help medical imaging experts make confident decisions with clearer information and convenient decision guidance."		Expert reader // Hospitals // Clinics // Radiologists // PACS Companies, Manufacturers // Dealers for New or Used Medical Equipment"	“Hospitals/Clinics, Radiologists, PACS Companies, Manufacturers, and Dealers for New or Used Medical Equipment” "The ClariSigmam is an innovative breast cancer prediction marker. It is a breast density assessment solution that provides accurate and consistent density estimates from standard digital mammograms. Quantitative breast density is the main indicator in breast cancer screening and diagno…	Hospitals of South Korea, USA, Japan// University hospitals		1
48	ClariPi inc	2015	South-Korea	Asia	6	ClariPi Inc. was founded in February 2015 to provide innovative solutions for the unmet needs inmedical imaging fields through the convergence of intelligent big data computing and medical imagingtechnologies.Our products were born through a long-term collaboration research between engineering and medicalexperts. Our products were designed to help medical imaging experts make confident decisions …	"ClariPi Inc. was founded in February 2015 to provide innovative solutions for the unmet needs in medical imaging fields through the convergence of intelligent big data computing and medical imaging technologies. "	1. Jong-Hyo Kim is a Radiologist currently also working as a professor at the Institute of Radiation Medcine. 2. Hyun Sook Park NIS	Not much Info but employees have a background in Biomedical Engineering, Computer and Information Science and Electrical Engineerging.		Experts are gathered to develope various medical imaging diagnostic solutions.											Clari Adipo	"The accuracy of ClariAdipo is based on AI Deep Learning Technology and automatically measures the density of subcutaneous and visceral fat among all abdomen fat on abdominal CT images with artificial intelligence technology. "	"Compliant with DICOM, Convience - SImple installation and fast operation, Fully Automated, Helps predict the risk"	“Helps predict the risk of developing metabolic syndrome A system that predicts the risk of developing metabolic syndrome. Standalone S/W analyzing DICOM CT abdomen fat image data set. Full Automated Operation (no operator needed) Fully compliant with DICOM: compatible with all CT and PACS systems. Simple installation and fast operation via GPU computer. Operating Costs Reduction No need to chang…	Deep learning // “The accuracy of ClariAdipo is based on AI Deep Learning Technology and automatically measures the density of subcutaneous a	Deep Learning	NIS	“Oursoftware is cultivated with repeated training that includes millions of noise-corrupted CT images thatmakes our Deep Learning model smarter in precisely capturing Noise Signatures in CT scan images.	NIS	1.000.000+	"Our products were designed to help medical imaging experts make confident decisions with clearer information and convenient decision guidance."		"Hospitals // Clinics // Radiologists // PACS Companies, Manufacturers // Dealers for New or Used Medical Equipment"	Who are the targeted clients “Hospitals/Clinics, Radiologists, PACS Companies, Manufacturers, and Dealers for New or Used Medical Equipment” “The accuracy of ClariAdipo is based on AI Deep Learning Technology and automatically measures the density of subcutaneous and visceral fat among all abdomen fat on abdominal CT images with artificial intelligence technology. ClariAdipo is a system that help…	Hospitals of South Korea, USA, Japan// University hospitals		1
49	Cohesic Inc	2014	Canada	Canada	11-50	Cohesic is a health informatics software company. They focus on improving the quality of data collected from cardiac MRI reports without disrupting the workflows of other physicians.	Cohesic was founded in 2014 in Calgary, Canada by Jordan Engbers and James White.	"Dr. James White, a cardiologist and Professor of Medicine at the University of Calgary.” “Before he founded Cohesic Inc. he was Director of Cardiovascular MRI Clinical Research CMCR Program at Western University from 2007 to 2013. White is now Chief Medical Officer of Cohesic while serving double duty as the Director of the Stephenson Cardiac Imaging Centre" // “Co-founder of Cohesic Inc. is Jor…	5 Engineering, 2 Information technology & computer Science, 2 Health, 1 Neuroscience							1		"Over the past decade my research has been funded by organizations such as the Canadian Institutes of Health Research (CIHR), the Heart and Stroke Foundation of Canada, Mitacs, Alberta Innovates, the Calgary Health Trust and other organizations. Most recently, tremendous support has been provided through the Stephenson Cardiac Imaging Centre at the Libin Cardiovascular Institute. A￼s Director of …				cardioDI™	"In cardioDI™, a picture creates your words. Using tailored graphical tools, you can easily capture fibrosis patterns, stress perfusion patterns, and more in AcuityMR. These data are automatically transformed into natural language for you to review, optimizing communication and removing the need for tedious dictation."	'In Acuity, a picture creates your words. Using tailored graphical tools, you can easily capture fibrosis patterns, stress perfusion patterns, and more in AcuityMR.'' // Acuity Enterprise provides HL7 and FHIR integration to your institutional Health IT systems, reducing data entry and streamlining workflow.	Designed in collaboration with leading CMR practitioners, AcuityMR enables expert-level workflows and interpretation at every CMR practice.	Machine learning // “cardiovascular, artificial intelligence, precision medicine, software, healthcare, data management, analytics, MRI, CT, cardiac catheterization, clinical research, healthcareIT, digitalhealth und machine learning”	Machine Learning	NIS	Their products replace free-form voice dictation with rapid interpretation tools that improve quality, expedite the delivery of results, and facilitate two-way communication between patient and provider. The data collected through the products will create a dataset capable of phenotyping patients with cardiovascular disease, which will help predict patient outcomes”	NIS	NIS	One of our primary interests is in building data models that can predict patient outcomes, demonstrate they’re valid, and then apply them to other patients to improve their care. // We’re working on strategies to improve healthcare delivery across the province and want to be a demonstration project for other healthcare institutions across Canada and around the globe. // Over the last several year…	Consent Management: “Engage your patients as they check-in using Acuity Intake. Our patient-facing software delivers brief, valuable assessments of patient-reported health over a tablet device. Providing context to test findings and populating validated risk scores, Acuity Intake can obtain consent for local and multi-center data collection initiatives, dramatically reducing research personnel co…	Clerks in healthcare//Technologists//Nurses//Clinicians//Imaging physicians	"Patient-specific CMR imaging workflow, data capture, and reporting...integrated with your image processing vendor."	"They already have 5 paying customers across Canada including Alberta Health Services (AHS), and are beginning expansions in to the US market."				1
50	Cohesic Inc	2014	Canada	Canada	1-10	Cohesic is a health informatics software company. They focus on improving the quality of data collected from cardiac MRI reports without disrupting the workflows of other physicians.	Cohesic was founded in 2014 in Calgary, Canada by Jordan Engbers and James White.	"Dr. James White, a cardiologist and Professor of Medicine at the University of Calgary.” “Before he founded Cohesic Inc. he was Director of Cardiovascular MRI Clinical Research CMCR Program at Western University from 2007 to 2013. White is now Chief Medical Officer of Cohesic while serving double duty as the Director of the Stephenson Cardiac Imaging Centre" // “Co-founder of Cohesic Inc. is Jor…	5Engineering, 2 Information technology & computer Science, 2 Health, 1 Neuroscience							1		"Over the past decade my research has been funded by organizations such as the Canadian Institutes of Health Research (CIHR), the Heart and Stroke Foundation of Canada, Mitacs, Alberta Innovates, the Calgary Health Trust and other organizations. Most recently, tremendous support has been provided through the Stephenson Cardiac Imaging Centre at the Libin Cardiovascular Institute. A￼s Director of …				cardiac CT	"A reporting system is only as good as the data it can collect. cardiac CT was designed with a deep knowledge approach to ensure you can capture all coronary and non-coronary findings. As the capabilities of cardiac CT advance, Acuity can provide the reporting architecture you need to capture data and provide more value to your patients."	A reporting system is only as good as the data it can collect. AcuityCT was designed with a Deep Knowledge approach to ensure you can capture all coronary and non-coronary findings. As the capabilities of cardiac CT advance, Acuity can provide the reporting architecture you need to capture data and provide more value to your patients.” // ''Acuity Enterprise provides HL7 and FHIR integration to y…	Designed to capture the unique characteristics of your patient's heart, AcuityCT enables you to quickly convey information and understand your patient population	Machine learning // “cardiovascular, artificial intelligence, precision medicine, software, healthcare, data management, analytics, MRI, CT, cardiac catheterization, clinical research, healthcareIT, digitalhealth und machine learning”	Machine Learning	NIS	Their products replace free-form voice dictation with rapid interpretation tools that improve quality, expedite the delivery of results, and facilitate two-way communication between patient and provider. The data collected through the products will create a dataset capable of phenotyping patients with cardiovascular disease, which will help predict patient outcomes”	NIS	NIS	One of our primary interests is in building data models that can predict patient outcomes, demonstrate they’re valid, and then apply them to other patients to improve their care. // We’re working on strategies to improve healthcare delivery across the province and want to be a demonstration project for other healthcare institutions across Canada and around the globe. // Over the last several year…	Consent Management: “Engage your patients as they check-in using Acuity Intake. Our patient-facing software delivers brief, valuable assessments of patient-reported health over a tablet device. Providing context to test findings and populating validated risk scores, Acuity Intake can obtain consent for local and multi-center data collection initiatives, dramatically reducing research personnel co…	Clerks in healthcare//Technologists//Nurses//Clinicians	"Patient-specific CT imaging workflow, data capture, and reporting . integrated with your image processing vendor."	"They already have 5 paying customers across Canada including Alberta Health Services (AHS), and are beginning expansions in to the US market."		1
51	Cohesic Inc	2014	Canada	Canada	1-10	Cohesic is a health informatics software company. They focus on improving the quality of data collected from cardiac MRI reports without disrupting the workflows of other physicians.	Cohesic was founded in 2014 in Calgary, Canada by Jordan Engbers and James White.	"Dr. James White, a cardiologist and Professor of Medicine at the University of Calgary.” “Before he founded Cohesic Inc. he was Director of Cardiovascular MRI Clinical Research CMCR Program at Western University from 2007 to 2013. White is now Chief Medical Officer of Cohesic while serving double duty as the Director of the Stephenson Cardiac Imaging Centre" // “Co-founder of Cohesic Inc. is Jor…	5 Engineering, 2 Information technology & computer Science, 2 Health, 1 Neuroscience							1		"Over the past decade my research has been funded by organizations such as the Canadian Institutes of Health Research (CIHR), the Heart and Stroke Foundation of Canada, Mitacs, Alberta Innovates, the Calgary Health Trust and other organizations. Most recently, tremendous support has been provided through the Stephenson Cardiac Imaging Centre at the Libin Cardiovascular Institute. A￼s Director of …				Intake	"Intake is a simple yet powerful tablet application to bring your patients into the Acuity experience by automatically obtaining consent for data usage and a sking relevant questions to assist test interpretation and calculate validated risk scores. In stitutional forms can also be added to streamline your practice workflow, d ramatically reducing time and costs related to consent and data collec…	Patient engagement is core to your service and provides unique opportunities to improve care. Acuity Intake is a simple yet powerful tablet application to bring your patients into the Acuity experience by automatically obtaining consent for data usage and asking relevant questions to assist test interpretation and calculate validated risk scores. Institutional forms can also be added to streamlin…	Designed to streamline your patient intake process, Acuity Intake enables you to quickly collect patient-reported data while obtaining consent for data usage	Machine learning // “cardiovascular, artificial intelligence, precision medicine, software, healthcare, data management, analytics, MRI, CT, cardiac catheterization, clinical research, healthcareIT, digitalhealth und machine learning”	Machine Learning	NIS	Their products replace free-form voice dictation with rapid interpretation tools that improve quality, expedite the delivery of results, and facilitate two-way communication between patient and provider. The data collected through the products will create a dataset capable of phenotyping patients with cardiovascular disease, which will help predict patient outcomes”	NIS	NIS	One of our primary interests is in building data models that can predict patient outcomes, demonstrate they’re valid, and then apply them to other patients to improve their care. // We’re working on strategies to improve healthcare delivery across the province and want to be a demonstration project for other healthcare institutions across Canada and around the globe. // Over the last several year…	Consent Management: “Engage your patients as they check-in using Acuity Intake. Our patient-facing software delivers brief, valuable assessments of patient-reported health over a tablet device. Providing context to test findings and populating validated risk scores, Acuity Intake can obtain consent for local and multi-center data collection initiatives, dramatically reducing research personnel co…	Clerks in healthcare//Technologists//Nurses//Clinicians	"Acuity Intake is a simple yet powerful tablet application to bring your patients into the Acuity experience by automatically obtaining consent for data usage and asking relevant questions to assist test interpretation and calculate validated risk scores . Institutional forms can also be added to streamline your practice workflow , dramatically reducing time and costs related to consent and data …	"They already have 5 paying customers across Canada including Alberta Health Services (AHS), and are beginning expansions in to the US market."
52	Combinostics	2014	Finland	Europe	1-10	“Combinostics provides advanced tools for data-driven diagnostics, giving the physician a holistic view of all patient data. We provide cloud-based tools for extracting biomarkers from images, lab data and cognitive tests and integrating and contrasting all data with data from previously diagnosed patients. The combined data is presented in a decision support system using Combinostics’ patented d…	“Combinostics’ technology is built on years of research at the VTT Technical Research Centre of Finlandstudying AI and machine learning for diagnostics. The company spun off from VTT in 2014 and its first product was launched commercially in December two years later.”	Lennart Thurfjell, “Before founding Combinostics, Lennart worked at GE Healthcare for 10 years. His latest position was Head of Biomarkers and Software PET Neurology where he was responsible for the PET Neurology SW roadmap at GEHC. Prior to GE Healthcare, he was the Director of Software R&D at Biotage AB and was the VP R&D and Interim CEO at Reachin Technologies AB, a startup company focusing on…	Lennart Thurfjell - CEO // Jyrki Lötjönen - CSO // Jussi Mattila - Head of R&D // Juha Koikkalainen - Senior imaging scientist // Markus Niiranen - Senior software developer // Samuel Lahtinen - Senior Software Developer // Mikael Dahlke - Head of QA // Usman Iftikhar - Software developer // Lynda Gilby - Clinical Applications Specialist // Chris Oppelt - US Director of Sales // Miia Kivipelto - …								Medical advisor					cMRI	"cMRI assists in accurate and consistent quantitative evaluation of MRI brain scans and presents the results in a report that is designed for referring physicians."	'MRI brain imaging is a critical tool in assessing patients with neurodegenerative diseases. Using visual assessment alone, it is difficult to identify subtle changes in brain atrophy and to identify patterns of atrophy that may be associated with different types of dementia. This can be overcome by the use of quantitative information. cMRI assists in accurate and consistent quantitative evaluati…	● Cloud-based tool running in a standard browser. ● Quantitative information about volumes of brain structures, and computed MTA & GCA. ● Quantitative assessment of vascular burden including computed Fazekas. ● Statistical comparison with a large reference database of cognitively normal subjects. ● Interactive viewing of images and results. ● Easy reporting.	NIS	NIS	NIS	Normative database // The software quantifies 133 brain regions and calculated volumes are compared to a normative database.	NIS	NIS	“Combinostics provides advanced tools for data-driven diagnostics, giving the physician a holistic view of all patient data." // The statistical comparison allows clinicians to quickly get an overview of whether there is abnormal atrophy or white matter changes, and in what brain regions. The integration of cNeuro® cMRI into Siemens Healthineers Digital Ecosystem allows its users to seamlessly up…	NIS	Referring physicians // Clinicians	"cMRI assists in accurate and consistent quantitative evaluation of MRI brain scans and presents the results in a report that is designed for referring physicians. "	"Our customers include hospitals and radiology service providers in Europe and we are now expanding to the US. We have entered into a partnership with Siemens Healthineers, where cNeuro is integrated into Siemens cloud offering, and Siemens will sell cNeuro starting in the EU and the US but eventually, this collaboration will be global. We have also a specific collaboration with Nihon Medi-Physic…				1
53	Combinostics	2014	Finland	Europe	1-10	“Combinostics provides advanced tools for data-driven diagnostics, giving the physician a holistic view of all patient data. We provide cloud-based tools for extracting biomarkers from images, lab data and cognitive tests and integrating and contrasting all data with data from previously diagnosed patients. The combined data is presented in a decision support system using Combinostics’ patented d…	“Combinostics’ technology is built on years of research at the VTT Technical Research Centre of Finlandstudying AI and machine learning for diagnostics. The company spun off from VTT in 2014 and its first product was launched commercially in December two years later.”	Lennart Thurfjell, “Before founding Combinostics, Lennart worked at GE Healthcare for 10 years. His latest position was Head of Biomarkers and Software PET Neurology where he was responsible for the PET Neurology SW roadmap at GEHC. Prior to GE Healthcare, he was the Director of Software R&D at Biotage AB and was the VP R&D and Interim CEO at Reachin Technologies AB, a startup company focusing on…	Lennart Thurfjell - CEO // Jyrki Lötjönen - CSO // Jussi Mattila - Head of R&D // Juha Koikkalainen - Senior imaging scientist // Markus Niiranen - Senior software developer // Samuel Lahtinen - Senior Software Developer // Mikael Dahlke - Head of QA // Usman Iftikhar - Software developer // Lynda Gilby - Clinical Applications Specialist // Chris Oppelt - US Director of Sales // Miia Kivipelto - …								Medical advisor					cDSI	“cNeuro® cDSI is a tool for clinical decision support in dementia based on combination of imaging, lab results and clinical data."	'In clinical diagnostics, the role of quantitative data acquired, e.g., from clinical and neuropsychological tests, imaging and body fluids is increasing. Interpretation of all these, sometimes contradictory, data is challenging, especially when simultaneously keeping in mind patient demographics, increasing knowledge on disease subtypes and existing economic constraints for acquiring data. cDSI …	● Cloud-based tool running in a standard browser. ● Comparison of patient’s data to data from previously diagnosed patients providing a quantitative estimate about patient’s similarity to different disease groups. ● Intuitive and interactive visualization of the similarity. ● Decision models available for etiology and progression. ● Patient data supported: clinical and neuropsychological test dat…	NIS	NIS	NIS	Normative database // The software quantifies 133 brain regions and calculated volumes are compared to a normative database.	NIS	NIS	“Combinostics provides advanced tools for data-driven diagnostics, giving the physician a holistic view of all patient data." // The statistical comparison allows clinicians to quickly get an overview of whether there is abnormal atrophy or white matter changes, and in what brain regions. The integration of cNeuro® cMRI into Siemens Healthineers Digital Ecosystem allows its users to seamlessly up…	NIS	"Clinical diagnostic"	"cNeuro® cDSI is a tool for clinical decision support in dementia based on combination of imaging, lab results and clinical data."	NIS										1
54	Contextflow	2016	Austria	Europe	11-50	"Radiology is facing serious challenges, so contextflow develops deep-learning based tools to help improve radiologists’ daily clinical workflows. The core technology is a 3D image-based search engine called SEARCH designed to help save time and money while increasing reporting quality and confidence. Simply select a region of interest in any scan (currently we work with lung CTs), and SEARCH imm…	"contextflow is a spinoff of the Medical University of Vienna (MUW) and European research project KHRESMOI, supported by the Technical University of Vienna (TU). It was founded by a team of AI in medical imaging experts in 2016."	Our Co-founders include leading AI and medical imaging experts with over 40 years’ combined experience in machine learning on medical image data and creation of efficient AI software development frameworks and 250+ peer reviewed publications for machine learning and image processing in medical computer science. And our international advisory board includes the current president of the European So…	Mainly Bio- and biomedical engineerss, information technology and Computer Science experts							Chief Medical Officer / Radiologist						3D image-based search engine	"our 3D image-based search engine for radiologists looks for regions of interest within images (currently 19+ patterns in lung CTs); when a suspicious pattern is detected, we immediately find visually similar cases, descriptions and relevant reference information"	'contextflow SEARCH uses deep learning to put the knowledge encoded in thousands of medical images and reports at radiologists’ fingertips, decreasing the time spent searching for case-relevant information during the diagnostic process while increasing confidence and reporting quality. Simply mark a region of interest in an image, and SEARCH instantly returns reference cases and associated knowle…	See value proposition	Deep learning // ''Deep Learning- Based Tools to Improve Radiology Workflows''	Deep Learning	NIS	NIS	NIS	NIS	'Our Vision See beyond a single case In the future, effective treatment decisions will be driven by comparing a patient to others for whom we have evidence of treatment, treatment response & outcome. The ability to find patient groups whose history informs the understanding of a single patient’s future is key. contextflow strives to be the search engine empowering radiologists to make this possib…	NIS	Doctors // Radiologists	"Our 3D image-based search engine provides radiologists everything they need to solve difficult cases within seconds, reducing the time to search and overtime expense while improving reporting quality and confidence. Our prioritization tool automatically informs doctors which patients are known to have disease patterns present, thereby improving workflow efficiency even further."	"We are currently testing our 3D image-based software with international proof of concept partners throughout Europe."		1
55	ContextVision	1983	Sweden	Europe	51-100	"ContextVision is a medical technology software company that specializes in image analysis and artificial intelligence. ContextVision is the global market leader within image enhancement and is a software partner to leading medical imaging manufacturers all over the world. Its cutting-edge technology helps doctors accurately interpret medical images, a crucial foundation for better diagnosis and …	1983: the ContextVision was founded, 1996: changing the game for image enhancement in medical imaging , 2009: pioneering in 3D/4D , 2015: strategic decision on strong investment in new technology, 2018: first product in a new generation of image enhancement	Martin Hedlund – Founder, Hedlund (born 1952) is one of the founders of ContextVision AB. He holds a master’s in electrical engineering Applied Physics at Linköping University. His PhD studies in image processing was interrupted when he founded the company, as a Research & Development Manager and later site manager in Linköping, leading a team to build one of the first advanced image analysis hig…	14 Engineering, 10 Business Development, 8 Information Technoloy, other: chemistry, Artificial intelligence Physics, Electronics		"Collaborations have been set up with several pathology labs to ensure access to large amounts of data across many types of cancer disease (ALAB, quality and innovation in scientific research) "	"Collaboration with the Ospedale di Cannizzaro, is a reference center where the first prototype has been installed. "						"Collaboration with the Ospedale di Cannizzaro, is a reference center where the first prototype has been installed." // "Collaborations have been set up with several pathology labs to ensure access to large amounts of data across many types of cancer disease (ALAB, quality and innovation in scientific research) "				US PLUSView 2.0	"Market leading image enhancement solution for 2D ultrasound with unsurpassed image quality. Optimized for different clinical applications such as Women’s Health, General Imaging, Cardiovascular and Point of Care. Modular design which is configurable for an entire range of cart-based and portable systems."	'BENEFITS • Clear tissue differentiation • Sharp organ margins and boundaries • Excellent tissue uniformity • Efficient line connectivity and thin line preservation • Fluids represented distinctly black''	'FEATURES • Intelligent noise reduction • Excellent contrast and edge enhancement • Targeted enhancement of anatomical features • Dedicated near and far field filtering • Advanced temporal filtering without motion artifacts • Advanced homogeneity filtering''	NIS	NIS	NIS	NIS	NIS	NIS	Our cutting-edge technology helps doctors accurately interpret medical images, a crucial foundation for better diagnosis and treatment. Providing intelligent technology to improve medical imaging and empower healthcare.	With three decades of experience in medical imaging, ContextVision continues to set new standards with the versatile GOP® technology at its core. The GOP technology involves a large set of contextual operations that can easily be cascaded. These contextual operations are based on consistent information representation computed from the image. The GOP representation is divided into a hierarchical c…	Clinicians // Radiologists	(Company level)// "We offer you world leading image quality, and you offer clinicians the highest diagnostic confidence. The ContextVision product portfolio provides state-ofthe-art image enhancement and visualization for 2D/3D/4D ultrasound." // "The algorithms distinguish and enhance true clinical information while simultaneously suppressing noise and other artifacts. This results in an excelle…	(Company level) // "Trusted in more than 250,000 systems worldwide." // "We offer you world leading image quality, and you offer clinicians the highest diagnostic confidence. The ContextVision product portfolio provides state-ofthe-art image enhancement and visualization for 2D/3D/4D ultrasound."								1
56	ContextVision	1983	Sweden	Europe	51-100	"ContextVision is a medical technology software company that specializes in image analysis and artificial intelligence. ContextVision is the global market leader within image enhancement and is a software partner to leading medical imaging manufacturers all over the world. Its cutting-edge technology helps doctors accurately interpret medical images, a crucial foundation for better diagnosis and …	1983: the ContextVision was founded, 1996: changing the game for image enhancement in medical imaging , 2009: pioneering in 3D/4D , 2015: strategic decision on strong investment in new technology, 2018: first product in a new generation of image enhancement	Martin Hedlund – Founder, Hedlund (born 1952) is one of the founders of ContextVision AB. He holds a master’s in electrical engineering Applied Physics at Linköping University. His PhD studies in image processing was interrupted when he founded the company, as a Research & Development Manager and later site manager in Linköping, leading a team to build one of the first advanced image analysis hig…	14 Engineering, 10 Business Development, 8 Information Technoloy, other: chemistry, Artificial intelligence Physics, Electronics		"Collaborations have been set up with several pathology labs to ensure access to large amounts of data across many types of cancer disease (ALAB, quality and innovation in scientific research) "	"Collaboration with the Ospedale di Cannizzaro, is a reference center where the first prototype has been installed. "						"Collaboration with the Ospedale di Cannizzaro, is a reference center where the first prototype has been installed." // "Collaborations have been set up with several pathology labs to ensure access to large amounts of data across many types of cancer disease (ALAB, quality and innovation in scientific research) "				GOPiCE 2.0	"Unique technology for volumetric image enhancement in real-time. The product uses information in all dimensions, to make it possible to visualize clinical structures in a way that has never been possible before. GOPiCE 2.0 enhances structures and suppresses noise much more effeciently than in 2D and provides highest image quality in both MPR views and rendered images."	'BENEFITS • Clear organ boundaries, tissue differentiation and fluid visualization • High visibility in deep tissue • Excellent image quality for all MPR views (A, B and C plane) • Structures in all dimensions are clearly visible in arbitrary planes • Confidence in 3D image quantification and analysis''	'FEATURES • Full 3D contextual analysis of each voxel in real time • Adaptive enhancement in all dimensions in real time • Intelligent noise reduction reveals ”hidden” information by using data from all dimensions • Excellent edge and contrast enhancement • Advanced homogeneity filtering • Dedicated near and far field filtering • Customized for different rendering and visualization techniques''	NIS	NIS	NIS	NIS	NIS	NIS	Our cutting-edge technology helps doctors accurately interpret medical images, a crucial foundation for better diagnosis and treatment. Providing intelligent technology to improve medical imaging and empower healthcare.	With three decades of experience in medical imaging, ContextVision continues to set new standards with the versatile GOP® technology at its core. The GOP technology involves a large set of contextual operations that can easily be cascaded. These contextual operations are based on consistent information representation computed from the image. The GOP representation is divided into a hierarchical c…	NIS//"General Radiology"// "Doctor’s Interface is an SW library which allows the manufacturers to create a user interface to optimize image features on each individual ultrasound unit."	(Company level)// "We offer you world leading image quality, and you offer clinicians the highest diagnostic confidence. The ContextVision product portfolio provides state-ofthe-art image enhancement and visualization for 2D/3D/4D ultrasound." // "The algorithms distinguish and enhance true clinical information while simultaneously suppressing noise and other artifacts. This results in an excelle…	(Company level) // "Trusted in more than 250,000 systems worldwide." // "We offer you world leading image quality, and you offer clinicians the highest diagnostic confidence. The ContextVision product portfolio provides state-ofthe-art image enhancement and visualization for 2D/3D/4D ultrasound."								1
57	ContextVision	1983	Sweden	Europe	51-100	"ContextVision is a medical technology software company that specializes in image analysis and artificial intelligence. ContextVision is the global market leader within image enhancement and is a software partner to leading medical imaging manufacturers all over the world. Its cutting-edge technology helps doctors accurately interpret medical images, a crucial foundation for better diagnosis and …	1983: the ContextVision was founded, 1996: changing the game for image enhancement in medical imaging , 2009: pioneering in 3D/4D , 2015: strategic decision on strong investment in new technology, 2018: first product in a new generation of image enhancement	Martin Hedlund – Founder, Hedlund (born 1952) is one of the founders of ContextVision AB. He holds a master’s in electrical engineering Applied Physics at Linköping University. His PhD studies in image processing was interrupted when he founded the company, as a Research & Development Manager and later site manager in Linköping, leading a team to build one of the first advanced image analysis hig…	14 Engineering, 10 Business Development, 8 Information Technoloy, other: chemistry, Artificial intelligence Physics, Electronics		"Collaborations have been set up with several pathology labs to ensure access to large amounts of data across many types of cancer disease (ALAB, quality and innovation in scientific research) "	"Collaboration with the Ospedale di Cannizzaro, is a reference center where the first prototype has been installed. "						"Collaboration with the Ospedale di Cannizzaro, is a reference center where the first prototype has been installed." // "Collaborations have been set up with several pathology labs to ensure access to large amounts of data across many types of cancer disease (ALAB, quality and innovation in scientific research) "				REALiCE	"The combination of volumetric image enhancement and true-to-data rendering provides a visualization solution approaching reality. REALiCE offers flexibility for a variety of views and tools to secure highest image quality and an efficient workflow. "	'FEATURES • High resolution volume rendering – no downsampling • True-to-data visualization – no approximations • Customized views for all clinical needs and preferences • Advanced rendering and MPR tools for efficient workflow • Unique combination of advanced 3D image enhancement, scan conversion, rendering and visualization ''	'FEATURES • High resolution volume rendering – no downsampling • True-to-data visualization – no approximations • Customized views for all clinical needs and preferences • Advanced rendering and MPR tools for efficient workflow • Unique combination of advanced 3D image enhancement, scan conversion, rendering and visualization ''	NIS	NIS	NIS	NIS	NIS	NIS	Our cutting-edge technology helps doctors accurately interpret medical images, a crucial foundation for better diagnosis and treatment. Providing intelligent technology to improve medical imaging and empower healthcare.	With three decades of experience in medical imaging, ContextVision continues to set new standards with the versatile GOP® technology at its core. The GOP technology involves a large set of contextual operations that can easily be cascaded. These contextual operations are based on consistent information representation computed from the image. The GOP representation is divided into a hierarchical c…	NIS // "Customized views for all clinical needs and preferences."	NIS // "The versatility of REALiCE offers customization of views for all clinical needs and preferences."	(Company level) // "Trusted in more than 250,000 systems worldwide." // "We offer you world leading image quality, and you offer clinicians the highest diagnostic confidence. The ContextVision product portfolio provides state-ofthe-art image enhancement and visualization for 2D/3D/4D ultrasound."								1
58	ContextVision	1983	Sweden	Europe	51-100	"ContextVision is a medical technology software company that specializes in image analysis and artificial intelligence. ContextVision is the global market leader within image enhancement and is a software partner to leading medical imaging manufacturers all over the world. Its cutting-edge technology helps doctors accurately interpret medical images, a crucial foundation for better diagnosis and …	1983: the ContextVision was founded, 1996: changing the game for image enhancement in medical imaging , 2009: pioneering in 3D/4D , 2015: strategic decision on strong investment in new technology, 2018: first product in a new generation of image enhancement	Martin Hedlund – Founder, Hedlund (born 1952) is one of the founders of ContextVision AB. He holds a master’s in electrical engineering Applied Physics at Linköping University. His PhD studies in image processing was interrupted when he founded the company, as a Research & Development Manager and later site manager in Linköping, leading a team to build one of the first advanced image analysis hig…	14 Engineering, 10 Business Development, 8 Information Technoloy, other: chemistry, Artificial intelligence Physics, Electronics		"Collaborations have been set up with several pathology labs to ensure access to large amounts of data across many types of cancer disease (ALAB, quality and innovation in scientific research) "	"Collaboration with the Ospedale di Cannizzaro, is a reference center where the first prototype has been installed. "						"Collaboration with the Ospedale di Cannizzaro, is a reference center where the first prototype has been installed." // "Collaborations have been set up with several pathology labs to ensure access to large amounts of data across many types of cancer disease (ALAB, quality and innovation in scientific research) "				VolarView	"ContextVision’s new product VolarView offers state-of-the-art image enhancement for the handheld ultrasound market segment. VolarView allows for efficient implementation on smart phone and tablet-based systems as well as specially designed compact devices."	'.VolarView™ FEATURES • State-of-the-art image enhancement for handheld ultrasound devices • Supported on iOS/Android/Windows platforms''	'.VolarView™ FEATURES • State-of-the-art image enhancement for handheld ultrasound devices • Supported on iOS/Android/Windows platforms''	NIS	NIS	NIS	NIS	NIS	NIS	Our cutting-edge technology helps doctors accurately interpret medical images, a crucial foundation for better diagnosis and treatment. Providing intelligent technology to improve medical imaging and empower healthcare.	With three decades of experience in medical imaging, ContextVision continues to set new standards with the versatile GOP® technology at its core. The GOP technology involves a large set of contextual operations that can easily be cascaded. These contextual operations are based on consistent information representation computed from the image. The GOP representation is divided into a hierarchical c…	NIS // " ContextVision’s new product VolarView offers state-of-the-art image enhancement for the handheld ultrasound market segment. VolarView allows for efficient implementation on smart phone and tablet-based systems as well as specially designed compact devices."	"ContextVision’s new product VolarView offers state-of-the-art image enhancement for the handheld ultrasound market segment. VolarView allows for efficient implementation on smart phone and tablet-based systems as well as specially designed compact devices."	(Company level) // "Trusted in more than 250,000 systems worldwide." // "We offer you world leading image quality, and you offer clinicians the highest diagnostic confidence. The ContextVision product portfolio provides state-ofthe-art image enhancement and visualization for 2D/3D/4D ultrasound."								1
59	ContextVision	1983	Sweden	Europe	51-100	"ContextVision is a medical technology software company that specializes in image analysis and artificial intelligence. ContextVision is the global market leader within image enhancement and is a software partner to leading medical imaging manufacturers all over the world. Its cutting-edge technology helps doctors accurately interpret medical images, a crucial foundation for better diagnosis and …	1983: the ContextVision was founded, 1996: changing the game for image enhancement in medical imaging , 2009: pioneering in 3D/4D , 2015: strategic decision on strong investment in new technology, 2018: first product in a new generation of image enhancement	Martin Hedlund – Founder, Hedlund (born 1952) is one of the founders of ContextVision AB. He holds a master’s in electrical engineering Applied Physics at Linköping University. His PhD studies in image processing was interrupted when he founded the company, as a Research & Development Manager and later site manager in Linköping, leading a team to build one of the first advanced image analysis hig…	14 Engineering, 10 Business Development, 8 Information Technoloy, other: chemistry, Artificial intelligence Physics, Electronics		"Collaborations have been set up with several pathology labs to ensure access to large amounts of data across many types of cancer disease (ALAB, quality and innovation in scientific research) "	"Collaboration with the Ospedale di Cannizzaro, is a reference center where the first prototype has been installed. "						"Collaboration with the Ospedale di Cannizzaro, is a reference center where the first prototype has been installed." // "Collaborations have been set up with several pathology labs to ensure access to large amounts of data across many types of cancer disease (ALAB, quality and innovation in scientific research) "				Altumira/Altumira plus	"Altumira™ — AI-powered image enhancement for radiography — a synthesis of our world leading technology and the latest findings within deep learning. Altumira is designed for all digital radiography systems, from plain X-ray to the most advanced angiography systems as well as veterinary systems."	• Excellent, stable and robust image quality for both static and dynamic imaging • Well harmonized intensity levels within dynamic sequences	See value proposition	Deep learning // Intelligent noise suppression with simultaneous edge and contrast enhancement enables great visibility of subtle structures, in soft and dense tissue. Advanced grayscale adoption based on deep learning technology for optimized global and local contrast. Unsurpassed image quality in dynamic imaging.	Deep Learning	Grayscale algorithm	NIS	NIS	NIS	Our cutting-edge technology helps doctors accurately interpret medical images, a crucial foundation for better diagnosis and treatment. Providing intelligent technology to improve medical imaging and empower healthcare.	With three decades of experience in medical imaging, ContextVision continues to set new standards with the versatile GOP® technology at its core. The GOP technology involves a large set of contextual operations that can easily be cascaded. These contextual operations are based on consistent information representation computed from the image. The GOP representation is divided into a hierarchical c…	NIS // "Altumira is designed for all digital radiography systems, from plain X-ray to the most advanced angiography systems."	"Altumira™ — AI-powered image enhancement for radiography — a synthesis of our world leading technology and the latest findings within deep learning. Altumira is designed for all digital radiography systems, from plain X-ray to the most advanced angiography systems as well as veterinary systems." // "EI (Exposure Index) Enables automatic dose monitoring, ensuring correct patient exposure for each…	(Company level) // "Trusted in more than 250,000 systems worldwide." // "We offer you world leading image quality, and you offer clinicians the highest diagnostic confidence. The ContextVision product portfolio provides state-ofthe-art image enhancement and visualization for 2D/3D/4D ultrasound."						1
60	ContextVision	1983	Sweden	Europe	51-100	"ContextVision is a medical technology software company that specializes in image analysis and artificial intelligence. ContextVision is the global market leader within image enhancement and is a software partner to leading medical imaging manufacturers all over the world. Its cutting-edge technology helps doctors accurately interpret medical images, a crucial foundation for better diagnosis and …	1983: the ContextVision was founded, 1996: changing the game for image enhancement in medical imaging , 2009: pioneering in 3D/4D , 2015: strategic decision on strong investment in new technology, 2018: first product in a new generation of image enhancement	Martin Hedlund – Founder, Hedlund (born 1952) is one of the founders of ContextVision AB. He holds a master’s in electrical engineering Applied Physics at Linköping University. His PhD studies in image processing was interrupted when he founded the company, as a Research & Development Manager and later site manager in Linköping, leading a team to build one of the first advanced image analysis hig…	14 Engineering, 10 Business Development, 8 Information Technoloy, other: chemistry, Artificial intelligence Physics, Electronics		"Collaborations have been set up with several pathology labs to ensure access to large amounts of data across many types of cancer disease (ALAB, quality and innovation in scientific research) "	"Collaboration with the Ospedale di Cannizzaro, is a reference center where the first prototype has been installed. "						"Collaboration with the Ospedale di Cannizzaro, is a reference center where the first prototype has been installed." // "Collaborations have been set up with several pathology labs to ensure access to large amounts of data across many types of cancer disease (ALAB, quality and innovation in scientific research) "				GOPView XR2 plus	"Excellent image quality for all anatomies and projections. GOPView XR2Plus is optimized for all types of X-ray systems for both human and veterinary examinations and highly customizable for preferences on image looks."	"fast and easy image customzation and processing"	Image enhancement and custimazation	NIS	NIS	NIS	NIS	NIS	NIS	Our cutting-edge technology helps doctors accurately interpret medical images, a crucial foundation for better diagnosis and treatment. Providing intelligent technology to improve medical imaging and empower healthcare.	With three decades of experience in medical imaging, ContextVision continues to set new standards with the versatile GOP® technology at its core. The GOP technology involves a large set of contextual operations that can easily be cascaded. These contextual operations are based on consistent information representation computed from the image. The GOP representation is divided into a hierarchical c…	Clinicians	"BOSTON, Mass. and CHICAGO, Illinois and STOCKHOLM, Sweden – November 29, 2009 – At RSNA today, ContextVision, the software imaging partner for the most recognized medical imaging manufacturers worldwide, will introduce GOPView® XR2Plus, a new digital X-ray image enhancement product. Its robust automatic collimation detection minimizes tuning time, increases patient throughput, and reduces the co…	(Company level) // "Trusted in more than 250,000 systems worldwide." // "We offer you world leading image quality, and you offer clinicians the highest diagnostic confidence. The ContextVision product portfolio provides state-ofthe-art image enhancement and visualization for 2D/3D/4D ultrasound."						1
61	ContextVision	1983	Sweden	Europe	51-100	"ContextVision is a medical technology software company that specializes in image analysis and artificial intelligence. ContextVision is the global market leader within image enhancement and is a software partner to leading medical imaging manufacturers all over the world. Its cutting-edge technology helps doctors accurately interpret medical images, a crucial foundation for better diagnosis and …	1983: the ContextVision was founded, 1996: changing the game for image enhancement in medical imaging , 2009: pioneering in 3D/4D , 2015: strategic decision on strong investment in new technology, 2018: first product in a new generation of image enhancement	Martin Hedlund – Founder, Hedlund (born 1952) is one of the founders of ContextVision AB. He holds a master’s in electrical engineering Applied Physics at Linköping University. His PhD studies in image processing was interrupted when he founded the company, as a Research & Development Manager and later site manager in Linköping, leading a team to build one of the first advanced image analysis hig…	14 Engineering, 10 Business Development, 8 Information Technoloy, other: chemistry, Artificial intelligence Physics, Electronics		"Collaborations have been set up with several pathology labs to ensure access to large amounts of data across many types of cancer disease (ALAB, quality and innovation in scientific research) "	"Collaboration with the Ospedale di Cannizzaro, is a reference center where the first prototype has been installed. "						"Collaboration with the Ospedale di Cannizzaro, is a reference center where the first prototype has been installed." // "Collaborations have been set up with several pathology labs to ensure access to large amounts of data across many types of cancer disease (ALAB, quality and innovation in scientific research) "				GOPView MRI2 plus	"Provides great soft tissue contrast as well as superior noise reduction and edge sharpness. Advanced algorithms correct for varying intensity levels in the image caused by inhomogeneities in the magnetic field."	"Highest image queslity of all MRI sequences and protocls, intelligent noise suppresion with preserved clinical details, excellent edge enhancement, superior contrast, advanced inhomogeneity compensation, scan time reduction"	Image enhandement, noise suppresion	NIS	NIS	NIS	NIS	NIS	NIS	Our cutting-edge technology helps doctors accurately interpret medical images, a crucial foundation for better diagnosis and treatment. Providing intelligent technology to improve medical imaging and empower healthcare.	With three decades of experience in medical imaging, ContextVision continues to set new standards with the versatile GOP® technology at its core. The GOP technology involves a large set of contextual operations that can easily be cascaded. These contextual operations are based on consistent information representation computed from the image. The GOP representation is divided into a hierarchical c…	NIS	"GOPView MRI2Plus is designed for seamless integration. The image processing library is a .dll file delivered in an SDK, together with parameter files adapted to optimize image quality and performance. With a highly configurable design, GOPView MRI2Plus is optimized for the unique requirements of each application, sequence type and protocol. Customizable for different preferences."	(Company level) // "Trusted in more than 250,000 systems worldwide." // "We offer you world leading image quality, and you offer clinicians the highest diagnostic confidence. The ContextVision product portfolio provides state-ofthe-art image enhancement and visualization for 2D/3D/4D ultrasound."				1
62	ContextVision	1983	Sweden	Europe	51-100	"ContextVision is a medical technology software company that specializes in image analysis and artificial intelligence. ContextVision is the global market leader within image enhancement and is a software partner to leading medical imaging manufacturers all over the world. Its cutting-edge technology helps doctors accurately interpret medical images, a crucial foundation for better diagnosis and …	1983: the ContextVision was founded, 1996: changing the game for image enhancement in medical imaging , 2009: pioneering in 3D/4D , 2015: strategic decision on strong investment in new technology, 2018: first product in a new generation of image enhancement	Martin Hedlund – Founder, Hedlund (born 1952) is one of the founders of ContextVision AB. He holds a master’s in electrical engineering Applied Physics at Linköping University. His PhD studies in image processing was interrupted when he founded the company, as a Research & Development Manager and later site manager in Linköping, leading a team to build one of the first advanced image analysis hig…	14 Engineering, 10 Business Development, 8 Information Technoloy, other: chemistry, Artificial intelligence Physics, Electronics		"Collaborations have been set up with several pathology labs to ensure access to large amounts of data across many types of cancer disease (ALAB, quality and innovation in scientific research) "	"Collaboration with the Ospedale di Cannizzaro, is a reference center where the first prototype has been installed. "						"Collaboration with the Ospedale di Cannizzaro, is a reference center where the first prototype has been installed." // "Collaborations have been set up with several pathology labs to ensure access to large amounts of data across many types of cancer disease (ALAB, quality and innovation in scientific research) "				GOPView MAMMO3	"Intelligent noise suppression, balanced with enhancement of fine structures provides an outstanding visibility of subtle lesions and microcalcifications also in dense tissue. A superior global and local contrast adaptive to breast density provides homogenous fat and high parenchyma transparency."	"High global and local contrast adaptive to breast density, intelligent noise suppression, enhancement of fine strucures, advanced semgentation functionality, optimized image dispay for all patients"	Image processing, semgentation indigital mammographu	NIS	NIS	NIS	NIS	NIS	NIS	Our cutting-edge technology helps doctors accurately interpret medical images, a crucial foundation for better diagnosis and treatment. Providing intelligent technology to improve medical imaging and empower healthcare.	With three decades of experience in medical imaging, ContextVision continues to set new standards with the versatile GOP® technology at its core. The GOP technology involves a large set of contextual operations that can easily be cascaded. These contextual operations are based on consistent information representation computed from the image. The GOP representation is divided into a hierarchical c…	NIS	"GOPView Mammo3 is designed for seamless integration. The image processing library is a .dll file delivered in an SDK, together with parameter files adapted to optimize image quality and performance. GOPView Mammo3 is adaptable for all mammography systems. Its highly configurable design allows it to be customized for different preferences."	//(Company level) // "Trusted in more than 250,000 systems worldwide." // "We offer you world leading image quality, and you offer clinicians the highest diagnostic confidence. The ContextVision product portfolio provides state-ofthe-art image enhancement and visualization for 2D/3D/4D ultrasound."							1
63	Coreline Soft	2012	South-Korea	Asia	21	Corelinesoft has been trying to present quantitative standards for image reading based ontechnologies such as backend, frontend, 3D visualization, and mesh modeling required formedical image SW development and the highest level of AI-based automatic medical imageprocessing technology. . In addition, we are offering products through TCS (Thin-Client-Service), our unique technology, in line with th…	In 2012, Coreline Soft was founded in Seoul	1. Jin-Guk Kim: Background in Electrical engineering 2. Jeong-Pil Choi: and Jae-Yeon Lee.	Most have studied Electrical engineering and Industrial design											1		AVIEW(AI based chest screening package)	"AVIEW LCS B3 is a medical imaging software that provides automated lung nodule detection and segmentation and its analysis from the Low-Dose CT chest images. "	"Quantification, Early detection, Phenotyping, Volume Recovery, Follow-Up, Surgery Support	"Automated nodule segmentation & analysis Provide automatic nodule segmentation of solid, part-solid, and ground glass nodules and calculate each nodule’s volume and diameter measurements CAD Provide automated lung nodule detection by Computer-Aided Detection(CAD) system. Zero waiting time by providing Auto Pre-processing Server(APS) for lung nodule detection. Easy and accurate follow-up / VDT (V…	Deep-Learning based automated segmentation (lungs, lobes and airways)	Deep Learning	NIS	NIS	NIS	NIS	"By introducing AI, the segmentation and analysis pro cess is fully automated, and reliable quantitative analysis data using the latest analysis method is provided as intuitive 2D and 3D graphic elements"		Physicians	"AVIEW LCS B3 is a medical imaging software that provides automated lung nodule detection and segmentation and its analysis from the Low-Dose CT chest images." "Quantification Early detection Phenotyping Volume Recovery Follow-Up Surgery Support"			1
64	CorTechs Labs	2001	USA	USA	10-50	“CorTechs Labs develops and markets breakthrough medical device software solutions capable of automatically segmenting and quantifying brain structures, making quantitative analysis of the human brain a routine part of clinical practice. CorTechs Labs’ cutting-edge brain imaging analysis provides neurologists, radiologists and clinical researchers worldwide with a convenient and cost-effective me…	It was established in 2001 by two neuroscientists. They had the idea to combine all the research to be used to create an algorithm which can analyse and recommend treatments.The Last years have mostly consisted of updates of the current system and finding new partners within industries to cooperate with and distribution partners. Some of the large happenings where to be recognized by certain coun…	Anders Dale, “Anders Martin Dale is a prominent neuroscientist and Professor of Radiology, Neurosciences, Psychiatry, and Cognitive Science at the University of California, San Diego (UCSD), and is one of the world's leading developers of sophisticated computational neuroimaging techniques.He is the founding Director of the Center for Multimodal Imaging Genetics (CMIG) at UCSD.[4]	Mainly Medical professionals and computer scientists							1	The medical advisory board, https://www.cortechslabs.com/company/leadership/					NeuroQuant	"Elevate your ability to quickly diagnose and closely monitor neurodegenerative brain disorders with reliable automated tools. NeuroQuant® is the first FDA 510(k) cleared, CE marked and Korea, Australia, and Health Canada licensed medical device software for quantitative analysis from MRI. Easy to integrate with your existing PACS system, NeuroQuant provides volumetric measurements of brain struc…	“Quantify Information Augment your clinical impression with objective, volumetric data and color-coded images of brain structures. Save Time Automatic image segmentation from radiographic images (3D T1 MRI) is available in PACS in 5-7 minutes. Track Progression Over Time If a patient ID is already in the system, NeuroQuant will pull prior data to perform ongoing multi-time point evaluations to as…	“Sophisticated, fast and accurate, NeuroQuant® fully-automated MRI post-processing is the first FDA 510(k) cleared, CE marked, and Korea, Australia, and Health Canada licensed medical device software for quantitative analysis from MRI. LesionQuant™, the automated lesion quantification module of NeuroQuant, dramatically reduces the time required to segment and quantify brain lesions. These powerfu…	NIS	NIS	NIS	Normative database // NeuroQuant provides volumetric measurements of brain structures and compares the volumes to a normative database adjusted for age, sex, and intracranial volume	NIS	NIS	These technologies “may help physicians to more effectively diagnose and treat serious neurological disorders that affect millions of patients worldwide. It is our mission to effectively translate the fruits of such research into routine clinical practice.” // ''a device that “automatically derives critical quantitative anatomical from brain MRIs and compares them to data from healthy individuals…	NIS	Hospitals // Imaging Centers// Neurologists// Radiologists // Physicians	"Sophisticated, fast and accurate, NeuroQuant® fully-automated MRI post-processing is the first FDA 510(k) cleared, CE marked, and Korea, Australia, and Health Canada licensed medical device software for quantitative analysis from MRI. LesionQuant™, the automated lesion quantification module of NeuroQuant, dramatically reduces the time required to segment and quantify brain lesions. These powerfu…	"Hospitals & Imaging Centers, Neurologists, Radiologists." // "More than 500,000 NeuroQuant reports have been processed by over 800 international institutions in 35 countries. CorTechs Labs plans to expand further into the Brazilian market in 2020."				1
65	CorTechs Labs	2001	USA	USA	10-50	“CorTechs Labs develops and markets breakthrough medical device software solutions capable of automatically segmenting and quantifying brain structures, making quantitative analysis of the human brain a routine part of clinical practice. CorTechs Labs’ cutting-edge brain imaging analysis provides neurologists, radiologists and clinical researchers worldwide with a convenient and cost-effective me…	It was established in 2001 by two neuroscientists. They had the idea to combine all the research to be used to create an algorithm which can analyse and recommend treatments.The Last years have mostly consisted of updates of the current system and finding new partners within industries to cooperate with and distribution partners. Some of the large happenings where to be recognized by certain coun…	Anders Dale, “Anders Martin Dale is a prominent neuroscientist and Professor of Radiology, Neurosciences, Psychiatry, and Cognitive Science at the University of California, San Diego (UCSD), and is one of the world's leading developers of sophisticated computational neuroimaging techniques.He is the founding Director of the Center for Multimodal Imaging Genetics (CMIG) at UCSD.[4]	Mainly Medical professionals and computer scientists							1	The medical advisory board, https://www.cortechslabs.com/company/leadership/					LesionQuant	"Automatically label, visualize and obtain the volumetric quantification of segmentable brain structures and lesions from MRI brain studies—within minutes. LesionQuant™ is a module within NeuroQuant® that combines T2 FLAIR with 3D T1 MR images to enhance your ability to identify and monitor the number and progression of brain lesions. Accurately visualizing lesions and lesion volume change enable…	“Assess Volume Changes Longitudinal reporting enables to you monitor lesion volume and visually evaluate changes using color-coded FLAIR lesion overlay when a prior scan data is available. Calibrate the lesion segmentation with adjustable lesion detection thresholds. Save Time Your LesionQuant reports and segmented images are available in PACS in under 30 minutes. Obtain a Complete Picture Use qu…	“FLAIR Lesion Report The LesionQuant FLAIR Lesion Report provides volumetric information on lesions and four brain structure volumes. The FLAIR Lesion report helps physicians in their assessment, clinical treatment planning and disease progression monitoring Multiple Sclerosis, as well as, other neurodegenerative conditions.”	NIS	NIS	NIS	NIS	NIS	NIS	These technologies “may help physicians to more effectively diagnose and treat serious neurological disorders that affect millions of patients worldwide. It is our mission to effectively translate the fruits of such research into routine clinical practice.” // ''a device that “automatically derives critical quantitative anatomical from brain MRIs and compares them to data from healthy individuals…	NIS	Hospitals // Imaging Centers// Neurologists// Radiologists // Physicians	"The LesionQuant FLAIR Lesion Report provides volumetric information on lesions and four brain structure volumes. The FLAIR Lesion report helps physicians in their assessment, clinical treatment planning and disease progression monitoring Multiple Sclerosis, as well as, other neurodegenerative conditions."	"LesionQuant’s Dynamic Atlas™ technology has been validated over thousands of clinical cases, allowing for segmentation of age ranges where anatomical changes in the brain happen more rapidly (ex. children)."				1
66	CorTechs Labs	2001	USA	USA	10-50	“CorTechs Labs develops and markets breakthrough medical device software solutions capable of automatically segmenting and quantifying brain structures, making quantitative analysis of the human brain a routine part of clinical practice. CorTechs Labs’ cutting-edge brain imaging analysis provides neurologists, radiologists and clinical researchers worldwide with a convenient and cost-effective me…	It was established in 2001 by two neuroscientists. They had the idea to combine all the research to be used to create an algorithm which can analyse and recommend treatments.The Last years have mostly consisted of updates of the current system and finding new partners within industries to cooperate with and distribution partners. Some of the large happenings where to be recognized by certain coun…	Anders Dale, “Anders Martin Dale is a prominent neuroscientist and Professor of Radiology, Neurosciences, Psychiatry, and Cognitive Science at the University of California, San Diego (UCSD), and is one of the world's leading developers of sophisticated computational neuroimaging techniques.He is the founding Director of the Center for Multimodal Imaging Genetics (CMIG) at UCSD.[4]	Mainly Medical professionals and computer scientists							1	The medical advisory board, https://www.cortechslabs.com/company/leadership/					PETQuant	"Research advancements require advanced technology. PETQuant is a research-specific component of NeuroQuant® that provides physicians with a cutting-edge tool in the study of frontotemporal dementia and Alzheimer’s disease. PETQuant automatically quantifies PET tracer bindings localized to brain structures identified by NeuroQuant 3D T1 MRI segmentation. Users can select between two tracers for m…	'Amyloid Deposition and Metabolism Analysis Option available to license two separate reports that correspond to the PET tracer used. Easy-to-Read Reports Color-coded graphical presentation simplifies quantitative reads. 24/7 Access CorTechs Labs’ secure, cloud-based system provides access anytime, from virtually anywhere. Export Raw Rata Data is easily exported to a CSV file for your research nee…	PETQuant is currently available for research use only. This leading-edge automation software provides research physicians and clinicians with fast, accurate quantification of subregional tracer binding in the quest to unlock new treatments for dementia and Alzheimer’s disease.	NIS	NIS	NIS	Normative database // Visual and statistical (Z-score) comparisons of each normalized regional PET tracer value are then compared to normative population data.	NIS	NIS	These technologies “may help physicians to more effectively diagnose and treat serious neurological disorders that affect millions of patients worldwide. It is our mission to effectively translate the fruits of such research into routine clinical practice.” // ''a device that “automatically derives critical quantitative anatomical from brain MRIs and compares them to data from healthy individuals…	NIS	Hospitals // Imaging Centers// Neurologists// Radiologists // Physicians	"Automated and fast analysis of PET brain studies to quantify subregional tracer binding in native patient brain space."	"PETQuant is currently available for research use only. This leading-edge automation software provides research physicians and clinicians with fast, accurate quantification of subregional tracer binding in the quest to unlock new treatments for dementia and Alzheimer’s disease."									1
67	CorTechs Labs	2001	USA	USA	10-50	“CorTechs Labs develops and markets breakthrough medical device software solutions capable of automatically segmenting and quantifying brain structures, making quantitative analysis of the human brain a routine part of clinical practice. CorTechs Labs’ cutting-edge brain imaging analysis provides neurologists, radiologists and clinical researchers worldwide with a convenient and cost-effective me…	It was established in 2001 by two neuroscientists. They had the idea to combine all the research to be used to create an algorithm which can analyse and recommend treatments.The Last years have mostly consisted of updates of the current system and finding new partners within industries to cooperate with and distribution partners. Some of the large happenings where to be recognized by certain coun…	Anders Dale, “Anders Martin Dale is a prominent neuroscientist and Professor of Radiology, Neurosciences, Psychiatry, and Cognitive Science at the University of California, San Diego (UCSD), and is one of the world's leading developers of sophisticated computational neuroimaging techniques.He is the founding Director of the Center for Multimodal Imaging Genetics (CMIG) at UCSD.[4]	Mainly Medical professionals and computer scientists							1	The medical advisory board, https://www.cortechslabs.com/company/leadership/					COVID-19 package	“Complimentary package for follow-up assessment of COVID-19 patients. Cortechs.ai is providing the most widely used clinical brain morphometry tool to help with the COVID-19 pandemic. LesionQuant FLAIR Lesion Report, NeuroQuant Triage Brain Atrophy (TBA) and Custom COVID-19 reports are available, free of charge, to all facilities for COVID-19 patients or for COVID-19 research. As the research on …	“Complimentary package for follow-up assessment of COVID-19 patients. Cortechs.ai is providing the most widely used clinical brain morphometry tool to help with the COVID-19 pandemic. LesionQuant FLAIR Lesion Report, NeuroQuant Triage Brain Atrophy (TBA) and Custom COVID-19 reports are available, free of charge, to all facilities for COVID-19 patients or for COVID-19 research. As the research on …	Functionality and features are the same as earlier in this report described in the corresponding paragraphs (see the paragraph about LesionQuant and NeuroQuant). To specify for the Lesion Quant FLAIR Lesion Report in this context of use, read below: “According to recent clinical findings, COVID-19 patients under the age of 50 are often presenting with large vessel strokes. The LesionQuant report …	NIS	NIS	NIS	NIS	NIS	NIS	These technologies “may help physicians to more effectively diagnose and treat serious neurological disorders that affect millions of patients worldwide. It is our mission to effectively translate the fruits of such research into routine clinical practice.” // ''a device that “automatically derives critical quantitative anatomical from brain MRIs and compares them to data from healthy individuals…	NIS	NIS	Targets hospitals that treat COVID-19 patients or conduct research about COVID-19. As long as the pandemic is going on, these hospitals can use the LesionQuant FLAIR Lesion Report, NeuroQuant Triage Brain Atrophy (TBA) and Custom COVID-19 reports for free. All in order to help fight the pandemic.	NIS										1
68	Cranberry Peak Corp	2015	USA	USA	10-50	“Cranberry Peak developed ezCDS designated by CMS, as a Qualified Clinical Decision Support Mechanism under the Medicare Appropriate Use Criteria (AUC) program for advanced diagnostic imaging. EzCDS is the first AI digital assistant clinical decision support system with voice, natural language, in multiple languages. The most innovative product in this category, ezCDS helps referring physicians s…	Company founded in 2015	Neculai Archip, “Entrepreneurial executive with strong record of success in the tech and healthcare industries with Siemens Healthcare, Siemens Venture Capital, Microsoft and several start-ups. Academic experience with Harvard Medical School and Brigham and Women's Hospital. Functional experience in product management, software development, corporate strategy, venture capital, marketing, sales, a…	1 Computer Science & Engineering, 1 Surgeon, 1 Radiology		1						Medical Advisor					ezCDS	"The first AI digital assistant for referring physicians ordering imaging tests. Implement the Appropriate Use Criteria Program with ease. By Jan 2020."	“Easy to deploy, use, support Easy integration with ordering systems: Natural language, voice and conversational interface, AI user adaptive software Easy workflow for paper referrals Easy training Easy to support Modern software”	“If you're a health system, you'll likely need three clinical decision support (CDS) solution 1. CDS Integrated with EMR User experience: The most intuitive interface, with natural language. Personalized UI, learned from user behavior. Use of EMR data in various formats (including free text), to avoid entering data twice. Integration: HL7. SMART on FHIR. CDS hooks. Web REST APIs. Accommodating yo…	Deep learning // ezCDS is going way beyond that, by learning and adapting to user behavior. Therefore, each user experience is unique, and tailored for that particular user. More you use it, easier it is to use.	Deep Learning	NIS	NIS	NIS	NIS	“Innovation: One of our core values is innovation. Another core value is solving real problems. Therefore, we developed the most intuitive interface, with natural language for physicians. Personalized UI, learned from user behavior. Use of EMR data in various formats (including free text), to avoid entering data twice. Flexible Integration: As simple as a single sign on (SSO). As complex as CDS h…	“Cranberry Peak developed ezCDS designated by CMS, as a Qualified Clinical Decision Support Mechanism under the Medicare Appropriate Use Criteria (AUC) program for advanced diagnostic imaging. EzCDS is the first AI digital assistant clinical decision support system with voice, natural language, in multiple languages. The most innovative product in this category, ezCDS helps referring physicians s…	Health Systems, Independent Hospitals//Imaging Centers//Physician Practices	"AI to personalize the user experience If you're a neurologist, it might not help you if your software is listing options, checkboxes or questions related to a hip replacement. ezCDS is going way beyond that, by learning and adapting to user behavior . Therefore, each user experience is unique, and tailored for that particular user. More you use it, easier it is to use.” // "ezCDS is a CMS-qualif…	"Health Systems, Independent Hospitals, Imaging Centers, Physician Practices ."										1		1
69	Keya Medical (CuraCloud Corporation)	2016	USA	USA	407	"At CuraCloud, we collaboratively develop medical informatics solutions with healthcare delivery organizations and medical technology leaders to improve diagnostics, care processes and clinical outcomes. Our development efforts are driven by a vision that unites medical image analysis, genomics, and immunology into a comprehensive range of services that support medical professionals, patients, an…	Startup	Yahui Zhou, he is a multimilionair entrepreneur, background in mechinical and optical engineering	"Our multidisciplinary scientific team combine academic and industry experience in machine learning, computer vision, and medical image analysis. Our team of over 20 data scientists have published over 100 articles in peer-reviewed scientific journals." "Keya Medical’s team of 407 employees combines expertise in deep learning, computer vision, medical image processing, fluid dynamics, and medical…					"Rachel Gerson joined CuraCloud as Radiology Advisor in April of 2018. She assists in strategic planning around clinical implementation and feasibility."			Radiology Advisor					Intracranial Hemorrhage Detection	"CuraCloud has developed a software system that can detect intracranial hemorrhage (ICH) condition on non-contrast head CT images in just a few seconds based on a deep learning model. The software can be used to help radiologists to triage and prioritize reading of images for patients with ICH"	'Intracranial hemorrhage is an urgent condition detectable from non-contrast head CT exams. We have developed a deep learning algorithm that can detect ICH on non-contrast head CT images in just a few seconds. The algorithm can be incorporated into a software medical device to help third party worklist systems triage and prioritize reading of images for patients with ICH, thus improving the likel…	'ICH detection Provides hemorrhage location and sizing Classifies five subtypes of hemorrhage Designed for worklist prioritization and triage Highly interoperable''	Deep learning // ''We have developed a deep learning algorithm that can detect ICH on non-contrast head CT images in just a few seconds.''	Deep Learning	NIS	NIS	NIS	NIS	'CuraCloud’s mission is to collaboratively develop medical AI solutions with healthcare delivery organizations, medical technology leaders, and pharmaceutical companies to improve diagnostics, care processes, and clinical outcomes. CuraCloud is an international medical AI R&D company developing software medical devices and providing professional services to medical technology vendors, healthcare …	NIS	"The algorithm can be incorporated into a software medical device to help third party worklist systems triage and prioritize reading of images for patients with ICH, thus improving the likelihood of prompt detection and intervention. "	"Intracranial hemorrhage is an urgent condition detectable from non-contrast head CT exams. We have developed a deep learning algorithm that can detect ICH on non-contrast head CT images in just a few seconds. The algorithm can be incorporated into a software medical device to help third party worklist systems triage and prioritize reading of images for patients with ICH, thus improving the likel…	(Company level) //"CuraCloud is a medical AI R&D company developing software medical devices and providing professional services to medical technology vendors, healthcare organizations, and pharmaceutical companies. Founded in 2016, CuraCloud works with medical device manufacturers and healthcare delivery organizations to bring advances in machine learning and medical informatics to benefit patie…		1
70	Keya Medical (CuraCloud Corporation)	2016	USA	USA	407	"At CuraCloud, we collaboratively develop medical informatics solutions with healthcare delivery organizations and medical technology leaders to improve diagnostics, care processes and clinical outcomes. Our development efforts are driven by a vision that unites medical image analysis, genomics, and immunology into a comprehensive range of services that support medical professionals, patients, an…	Startup	Yahui Zhou, he is a multimilionair entrepreneur, background in mechinical and optical engineering	"Our multidisciplinary scientific team combine academic and industry experience in machine learning, computer vision, and medical image analysis. Our team of over 20 data scientists have published over 100 articles in peer-reviewed scientific journals." "Keya Medical’s team of 407 employees combines expertise in deep learning, computer vision, medical image processing, fluid dynamics, and medical…					"Rachel Gerson joined CuraCloud as Radiology Advisor in April of 2018. She assists in strategic planning around clinical implementation and feasibility."			Radiology Advisor					Pulmonary Nodule Detection and Characterization	"CuraCloud has developed a deep learning-based algorithm to process the thoracic CT image. The algorithm implements automatic highlighting, measuring and characterizing lung nodules within the workflow."	'Lung cancer screening and surveillance requires a detailed assessment of lung nodules from CT images. This project demonstrates the use of a deep learning model for locating, segmenting, measuring, and characterizing lung nodules in thoracic CT images. This tool also provides its native zero-footprint viewer to allow users to navigate, visualize, and inspect nodules in 3D. ''	'Automatic lung segmentation Automatic lung nodule detection volume rendering of the 3D thoracic CT image and segmented lung nodules Reports diameter and volume measurements on each detected lung nodule Reports the following three nodule characteristics for each nodule: radiographic solidity (solid, mixed, or ground glass), lobulation (subtle or obious), and spiculation (subtle or obvious) Report…	Deep learning // ''his project demonstrates the use of a deep learning model for locating, segmenting, measuring, and characterizing lung nodules in thoracic CT images. ''	Deep Learning	NIS	This model was trained and tested on lung CT images of thousands of patients in more than a dozen centers.	Unknown Medical Center	1.000 - 10.000	'CuraCloud’s mission is to collaboratively develop medical AI solutions with healthcare delivery organizations, medical technology leaders, and pharmaceutical companies to improve diagnostics, care processes, and clinical outcomes. CuraCloud is an international medical AI R&D company developing software medical devices and providing professional services to medical technology vendors, healthcare …	NIS	NIS	"This project demonstrates the use of a deep learning model for locating, segmenting, measuring, and characterizing lung nodules in thoracic CT images. This tool also provides its native zero-footprint viewer to allow users to navigate, visualize, and inspect nodules in 3D. "	"This model was trained and tested on lung CT images of thousands of patients in more than a dozen centers."//(Company level) //"CuraCloud is a medical AI R&D company developing software medical devices and providing professional services to medical technology vendors, healthcare organizations, and pharmaceutical companies. Founded in 2016, CuraCloud works with medical device manufacturers and he…		1
71	Keya Medical (CuraCloud Corporation)	2016	USA	USA	407	"At CuraCloud, we collaboratively develop medical informatics solutions with healthcare delivery organizations and medical technology leaders to improve diagnostics, care processes and clinical outcomes. Our development efforts are driven by a vision that unites medical image analysis, genomics, and immunology into a comprehensive range of services that support medical professionals, patients, an…	Startup	Yahui Zhou, he is a multimilionair entrepreneur, background in mechinical and optical engineering	"Our multidisciplinary scientific team combine academic and industry experience in machine learning, computer vision, and medical image analysis. Our team of over 20 data scientists have published over 100 articles in peer-reviewed scientific journals." "Keya Medical’s team of 407 employees combines expertise in deep learning, computer vision, medical image processing, fluid dynamics, and medical…					"Rachel Gerson joined CuraCloud as Radiology Advisor in April of 2018. She assists in strategic planning around clinical implementation and feasibility."			Radiology Advisor					Cardiovascular Structure Segmentation and Measurements	"CuraCloud has extensive experience working with clinical collaboration partners in the field of interventional cardiology. One project that has been foundational to many projects in this area is the creation of a visual model of the heart and the surrounding blood vessels from radiology studies such as digital subtractive angiography. This model allows the automated segmentation, measurements, s…	NIS	NIS	NIS	NIS	NIS	NIS	NIS	NIS	'CuraCloud’s mission is to collaboratively develop medical AI solutions with healthcare delivery organizations, medical technology leaders, and pharmaceutical companies to improve diagnostics, care processes, and clinical outcomes. CuraCloud is an international medical AI R&D company developing software medical devices and providing professional services to medical technology vendors, healthcare …	NIS	NIS	NIS	(Company level) //"CuraCloud is a medical AI R&D company developing software medical devices and providing professional services to medical technology vendors, healthcare organizations, and pharmaceutical companies. Founded in 2016, CuraCloud works with medical device manufacturers and healthcare delivery organizations to bring advances in machine learning and medical informatics to benefit patie…		1
72	Keya Medical (CuraCloud Corporation)	2016	USA	USA	407	"At CuraCloud, we collaboratively develop medical informatics solutions with healthcare delivery organizations and medical technology leaders to improve diagnostics, care processes and clinical outcomes. Our development efforts are driven by a vision that unites medical image analysis, genomics, and immunology into a comprehensive range of services that support medical professionals, patients, an…	Startup	Yahui Zhou, he is a multimilionair entrepreneur, background in mechinical and optical engineering	"Our multidisciplinary scientific team combine academic and industry experience in machine learning, computer vision, and medical image analysis. Our team of over 20 data scientists have published over 100 articles in peer-reviewed scientific journals." "Keya Medical’s team of 407 employees combines expertise in deep learning, computer vision, medical image processing, fluid dynamics, and medical…					"Rachel Gerson joined CuraCloud as Radiology Advisor in April of 2018. She assists in strategic planning around clinical implementation and feasibility."			Radiology Advisor					Bone Age Prediction	"Bone age is a predictor of the skeletal maturity of a child. It is usually assessed by pediatricians using an X-ray of the fingers and wrist with an atlas of X-rays to determine bone age. Our deep learning model is designed to accurately access the bone age from X-ray images. Our research paper “Residual Attention based Network for Hand Bone Age Assessment” has been invited to be presented at th…	'Bone age is a predictor of the skeletal maturity of a child. Early detection of abnormal bone age allows early intervention. It is usually assessed by pediatricians using an X-ray of the fingers and wrist with an atlas of X-rays to determine bone age. The goal of this algorithm is to determine the bone age from X-ray images accurately.''	'Accurately bone age prediction Highlights the suspected image region''	NIS	NIS	NIS	NIS	NIS	NIS	'CuraCloud’s mission is to collaboratively develop medical AI solutions with healthcare delivery organizations, medical technology leaders, and pharmaceutical companies to improve diagnostics, care processes, and clinical outcomes. CuraCloud is an international medical AI R&D company developing software medical devices and providing professional services to medical technology vendors, healthcare …	NIS	"Bone age is a predictor of the skeletal maturity of a child. Early detection of abnormal bone age allows early intervention. It is usually assessed by pediatricians using an X-ray of the fingers and wrist with an atlas of X-rays to determine bone age. The goal of this algorithm is to determine the bone age from X-ray images accurately."	"Bone age is a predictor of the skeletal maturity of a child. Early detection of abnormal bone age allows early intervention. It is usually assessed by pediatricians using an X-ray of the fingers and wrist with an atlas of X-rays to determine bone age. The goal of this algorithm is to determine the bone age from X-ray images accurately."	(Company level) //"CuraCloud is a medical AI R&D company developing software medical devices and providing professional services to medical technology vendors, healthcare organizations, and pharmaceutical companies. Founded in 2016, CuraCloud works with medical device manufacturers and healthcare delivery organizations to bring advances in machine learning and medical informatics to benefit patie…						1
73	Keya Medical (CuraCloud Corporation)	2016	USA	USA	407	"At CuraCloud, we collaboratively develop medical informatics solutions with healthcare delivery organizations and medical technology leaders to improve diagnostics, care processes and clinical outcomes. Our development efforts are driven by a vision that unites medical image analysis, genomics, and immunology into a comprehensive range of services that support medical professionals, patients, an…	Startup	Yahui Zhou, he is a multimilionair entrepreneur, background in mechinical and optical engineering	"Our multidisciplinary scientific team combine academic and industry experience in machine learning, computer vision, and medical image analysis. Our team of over 20 data scientists have published over 100 articles in peer-reviewed scientific journals." "Keya Medical’s team of 407 employees combines expertise in deep learning, computer vision, medical image processing, fluid dynamics, and medical…					"Rachel Gerson joined CuraCloud as Radiology Advisor in April of 2018. She assists in strategic planning around clinical implementation and feasibility."			Radiology Advisor					Breast Cancer Ultrasound Diagnosis	"CuraCloud has developed a convolutional neural network algorithm to predict and classify breast cancer in ultrasound images following BI-RADS categories: malignant tumor, benign lump, or normal tissue. This study was presented at MICCAI 2018, one of the top international medical conferences."	'Breast cancer is the most common cancer in women. To assist in the early detection and diagnosis of breast cancer to improve patient survival rate, this algorithm uses a deep learning technique to simultaneously predict the BI-RADS categories and malignant classifications based on breast ultrasound images.'' // ''A convolutional neural network algorithm was developed to predict and classify brea…	'Simultaneously predicts the BI-RADS categories and malignancy levels of breast cancer Highlights suspected image regions''	NIS	NIS	NIS	NIS	NIS	NIS	'CuraCloud’s mission is to collaboratively develop medical AI solutions with healthcare delivery organizations, medical technology leaders, and pharmaceutical companies to improve diagnostics, care processes, and clinical outcomes. CuraCloud is an international medical AI R&D company developing software medical devices and providing professional services to medical technology vendors, healthcare …	NIS	NIS	"To assist in the early detection and diagnosis of breast cancer to improve patient survival rate, this algorithm uses a deep learning technique to simultaneously predict the BI-RADS categories and malignant classifications based on breast ultrasound images. "	(Company level) //"CuraCloud is a medical AI R&D company developing software medical devices and providing professional services to medical technology vendors, healthcare organizations, and pharmaceutical companies. Founded in 2016, CuraCloud works with medical device manufacturers and healthcare delivery organizations to bring advances in machine learning and medical informatics to benefit patie…								1
74	CureMetrix Inc	2014	USA	USA	10-50	“CureMetrix is committed to the advancement of technology that will improve cancer survival rates worldwide. We are focused on developing the next generation of medical image analysis technology that healthcare providers and patients can confidently rely on. Using our patent-pending algorithm, we are developing an adjunct, precision tool for mammography”	“CureMetrix® was founded in 2014 on the belief that better medical image analysis technology could lead to better outcomes for breast cancer patients"	Blaise Barrelet: “Blaise is the founder of Analytics Ventures, and is a serial entrepreneur witha 30-year track record building successful companies. Blaise has a passion for developinginnovative solutions that empower organizations to make data-driven business decisions. He is considered in the industry as the originator of web analytics with WebSideStory that hefounded from his apartment in the…	“CureMetrix is a team of award-winning, interdisciplinary talent from diverse backgrounds brought together to solve complex challenges in medical imaging and innovate according to market needs. We are computational physicists, data scientists, software developers, consultants, strategists, medical communication experts and market developers. Our team has a track record of publications in peer-rev…							1	medical advisors	Universities & Medical centers: “MD ANDERSON CANCER CENTER mdanderson.org // UNIVERSITY OF CALIFORNIA, SAN DIEGO, health.ucsd.edu // TRI-CITY MEDICAL CENTER, tricitymed.org// HOAG HEALTH NETWORK, hoag.org // JOHNS HOPKINS UNIVERSITY MEDICAL CENTER, hopkinsmedicine.org/som/ // DOC PANEL – MAMMOGRAM SECOND OPINION. docpanel.com/patients/AI-Mammogram Second Opinion	Lisa Watanabe, MD: CHIEF MEDICAL OFFICER Specialties: “Radiologist, Artificial Intelligence researcher, Medico-legal consulting, Advanced imaging, DTI and SWI, Clinical trials and medical devices, Teleradiology services, Womens imaging.“			cmTriage	"cmTriage™ from CureMetrix® is our first FDA-cleared software intended to provide a notification triage code to the radiologist’s mammography worklist based on the presence of a suspicious region of interest found by the underlying algorithm. This workflow optimization tool enables a radiologist to customize their mammography worklist based on cases that may need immediate attention."	“Currently, viewing stations do not allow for intelligent sorting and prioritizing of cases – a radiologist can only sort based on name, date of image acquisition, time of image acquisition, etc. With cmTriage, a radiologist can sort and prioritize cases in their worklist based on the presence of suspicious regions of interest found by the underlying algorithm. This gives the radiologist the oppo…	workflowtool, vendor agnostic	Deep machine learning // The company is developing investigational physics-based artificial intelligence and deep machine learning solutions to help radiologists get more accurate readings of breast images.	Deep Learning	NIS	Images “Thanks to our partners CureMetrix has collected over two million images to train and validate our proprietary algorithm”	Partners	1.000.000+	“Our goal is to create CAD that Works®. Improving computer-aided diagnosis (CAD) through a more robust physics-based algorithm for detecting and diagnosing breast and all cancers empowers radiologists, supports their patients and reduces costs while improving clinical outcomes. // Through its research partnerships with leading hospital radiology departments, CureMetrix has evaluated more than 500…	“Analytics, mammography, healthcare, women's health, imaging, breast cancer, artificial intelligence and deep learning” Offers CAD-software for physicians , worklist algoritm for radiologist and independent analysys of mammography performance “Early detenction of breast cancer” “reduction of unnecessary biopsies” , “Dense breasts shouldn’t stand in the way of accurate cancer detection”	Radiologists	"“Currently, viewing stations do not allow for intelligent sorting and prioritizing of cases – a radiologist can only sort based on name, date of image acquisition, time of image acquisition, etc. With cmTriage, a radiologist can sort and prioritize cases in their worklist based on the presence of suspicious regions of interest found by the underlying algorithm. This gives the radiologist the opp…	Radiologists//Physicians //Hospitals // Clinics							1
75	CureMetrix Inc	2014	USA	USA	10-50	“CureMetrix is committed to the advancement of technology that will improve cancer survival rates worldwide. We are focused on developing the next generation of medical image analysis technology that healthcare providers and patients can confidently rely on. Using our patent-pending algorithm, we are developing an adjunct, precision tool for mammography”	“CureMetrix® was founded in 2014 on the belief that better medical image analysis technology could lead to better outcomes for breast cancer patients"	Blaise Barrelet: “Blaise is the founder of Analytics Ventures, and is a serial entrepreneur witha 30-year track record building successful companies. Blaise has a passion for developinginnovative solutions that empower organizations to make data-driven business decisions. He is considered in the industry as the originator of web analytics with WebSideStory that hefounded from his apartment in the…	“CureMetrix is a team of award-winning, interdisciplinary talent from diverse backgrounds brought together to solve complex challenges in medical imaging and innovate according to market needs. We are computational physicists, data scientists, software developers, consultants, strategists, medical communication experts and market developers. Our team has a track record of publications in peer-rev…							1	medical advisors	Universities & Medical centers: “MD ANDERSON CANCER CENTER mdanderson.org // UNIVERSITY OF CALIFORNIA, SAN DIEGO, health.ucsd.edu // TRI-CITY MEDICAL CENTER, tricitymed.org// HOAG HEALTH NETWORK, hoag.org // JOHNS HOPKINS UNIVERSITY MEDICAL CENTER, hopkinsmedicine.org/som/ // DOC PANEL – MAMMOGRAM SECOND OPINION. docpanel.com/patients/AI-Mammogram Second Opinion	Lisa Watanabe, MD: CHIEF MEDICAL OFFICER Specialties: “Radiologist, Artificial Intelligence researcher, Medico-legal consulting, Advanced imaging, DTI and SWI, Clinical trials and medical devices, Teleradiology services, Womens imaging.“			cmAssist	"CureMetrix cmAssist is an investigational, computer-aided detection (CAD) software that has the potential to quickly detect key regions of interest on a mammogram, and accurately quantify and classify the anomalies as suspicious or verifiably benign. cmAssist does this by searching all views of a digital 2D-mammogram for abnormal areas of density, mass or calcification and by highlighting any su…	“Once validated, cmAssist can as a clinical decision support tool that will enable physicians to: Catch cancers early Reduce their false positives Reduce their recall rate Reduce unnecessary biopsies for both mass and calcifications // cmAssist has been optimized to display very few false positives per image at a high sensitivity resulting in a CAD software that radiologists can trust. // - Works…	“Our investigational CureMetrix CAD software demonstrates its potential to: REDUCE RECALL RATES Results from preliminary studies across thousands of images suggest that our algorithm can reduce false positive rates that may lead to unnecessary follow-up procedures and undue anxiety among patients. INCREASE EARLY DETECTION We are developing powerful technology that could enable health care provide…	Deep machine learning // The company is developing investigational physics-based artificial intelligence and deep machine learning solutions to help radiologists get more accurate readings of breast images.	Deep Learning	NIS	Images “Thanks to our partners CureMetrix has collected over two million images to train and validate our proprietary algorithm”	Partners	1.000.000+	“Our goal is to create CAD that Works®. Improving computer-aided diagnosis (CAD) through a more robust physics-based algorithm for detecting and diagnosing breast and all cancers empowers radiologists, supports their patients and reduces costs while improving clinical outcomes. // Through its research partnerships with leading hospital radiology departments, CureMetrix has evaluated more than 500…	“Analytics, mammography, healthcare, women's health, imaging, breast cancer, artificial intelligence and deep learning” Offers CAD-software for physicians , worklist algoritm for radiologist and independent analysys of mammography performance “Early detenction of breast cancer” “reduction of unnecessary biopsies” , “Dense breasts shouldn’t stand in the way of accurate cancer detection”	Radiologists//Physicians //Hospitals // Clinics	"Once validated, cmAssist can as a clinical decision support tool that will enable physicians to: Catch cancers early Reduce their false positives Reduce their recall rate Reduce unnecessary biopsies for both mass and calcifications cmAssist allows configuration of the operating point for both mass and calcifications that is customizable to each hospital or clinic. The operating points establish …	Still investigational and proprietary							1
76	CureMetrix Inc	2014	USA	USA	10-50	“CureMetrix is committed to the advancement of technology that will improve cancer survival rates worldwide. We are focused on developing the next generation of medical image analysis technology that healthcare providers and patients can confidently rely on. Using our patent-pending algorithm, we are developing an adjunct, precision tool for mammography”	“CureMetrix® was founded in 2014 on the belief that better medical image analysis technology could lead to better outcomes for breast cancer patients"	Blaise Barrelet: “Blaise is the founder of Analytics Ventures, and is a serial entrepreneur witha 30-year track record building successful companies. Blaise has a passion for developinginnovative solutions that empower organizations to make data-driven business decisions. He is considered in the industry as the originator of web analytics with WebSideStory that hefounded from his apartment in the…	“CureMetrix is a team of award-winning, interdisciplinary talent from diverse backgrounds brought together to solve complex challenges in medical imaging and innovate according to market needs. We are computational physicists, data scientists, software developers, consultants, strategists, medical communication experts and market developers. Our team has a track record of publications in peer-rev…							1	medical advisors	Universities & Medical centers: “MD ANDERSON CANCER CENTER mdanderson.org // UNIVERSITY OF CALIFORNIA, SAN DIEGO, health.ucsd.edu // TRI-CITY MEDICAL CENTER, tricitymed.org// HOAG HEALTH NETWORK, hoag.org // JOHNS HOPKINS UNIVERSITY MEDICAL CENTER, hopkinsmedicine.org/som/ // DOC PANEL – MAMMOGRAM SECOND OPINION. docpanel.com/patients/AI-Mammogram Second Opinion	Lisa Watanabe, MD: CHIEF MEDICAL OFFICER Specialties: “Radiologist, Artificial Intelligence researcher, Medico-legal consulting, Advanced imaging, DTI and SWI, Clinical trials and medical devices, Teleradiology services, Womens imaging.“			cmAudit	“Our CMAudit is designed to provide a confidential and independent analysis of your mammography performance based on your historical data."	“Our CMAudit is designed to provide a confidential and independent analysis of your mammography performance based on your historical data.	See value proposition	Deep machine learning // The company is developing investigational physics-based artificial intelligence and deep machine learning solutions to help radiologists get more accurate readings of breast images.	Deep Learning	NIS	Images “Thanks to our partners CureMetrix has collected over two million images to train and validate our proprietary algorithm”	Partners	1.000.000+	“Our goal is to create CAD that Works®. Improving computer-aided diagnosis (CAD) through a more robust physics-based algorithm for detecting and diagnosing breast and all cancers empowers radiologists, supports their patients and reduces costs while improving clinical outcomes. // Through its research partnerships with leading hospital radiology departments, CureMetrix has evaluated more than 500…	“Analytics, mammography, healthcare, women's health, imaging, breast cancer, artificial intelligence and deep learning” Offers CAD-software for physicians , worklist algoritm for radiologist and independent analysys of mammography performance “Early detenction of breast cancer” “reduction of unnecessary biopsies” , “Dense breasts shouldn’t stand in the way of accurate cancer detection”	Radiologists //Hospitals	"Helps to radiologists team analyse and improve their performance "//"We employ a simple 3-step process to quickly deliver the answers you are looking for in a secure and objective way: We work with your team to acquire a target set of mammography data for the CMAudit – typically a 1-year window that can coincide with your MQSA audit year. We also collect prior and follow-up images (plus basic in…	Still investigational and proprietary										1
77	CureMetrix Inc	2014	USA	USA	10-50	“CureMetrix is committed to the advancement of technology that will improve cancer survival rates worldwide. We are focused on developing the next generation of medical image analysis technology that healthcare providers and patients can confidently rely on. Using our patent-pending algorithm, we are developing an adjunct, precision tool for mammography”	“CureMetrix® was founded in 2014 on the belief that better medical image analysis technology could lead to better outcomes for breast cancer patients"	Blaise Barrelet: “Blaise is the founder of Analytics Ventures, and is a serial entrepreneur witha 30-year track record building successful companies. Blaise has a passion for developinginnovative solutions that empower organizations to make data-driven business decisions. He is considered in the industry as the originator of web analytics with WebSideStory that hefounded from his apartment in the…	“CureMetrix is a team of award-winning, interdisciplinary talent from diverse backgrounds brought together to solve complex challenges in medical imaging and innovate according to market needs. We are computational physicists, data scientists, software developers, consultants, strategists, medical communication experts and market developers. Our team has a track record of publications in peer-rev…							1	medical advisors	Universities & Medical centers: “MD ANDERSON CANCER CENTER mdanderson.org // UNIVERSITY OF CALIFORNIA, SAN DIEGO, health.ucsd.edu // TRI-CITY MEDICAL CENTER, tricitymed.org// HOAG HEALTH NETWORK, hoag.org // JOHNS HOPKINS UNIVERSITY MEDICAL CENTER, hopkinsmedicine.org/som/ // DOC PANEL – MAMMOGRAM SECOND OPINION. docpanel.com/patients/AI-Mammogram Second Opinion	Lisa Watanabe, MD: CHIEF MEDICAL OFFICER Specialties: “Radiologist, Artificial Intelligence researcher, Medico-legal consulting, Advanced imaging, DTI and SWI, Clinical trials and medical devices, Teleradiology services, Womens imaging.“			cmDensity	“An investigational, artificial intelligence- based triage software that helps radiologists classify density accurately and consistently. As reported in the Journal of the American College of Radiology (JACR)1, dense breast tissue is associated with an increased risk of breast cancer. Dense breast tissue can obscure cancers on mammograms, increasing the difficulty of detection. The impact of brea…	“cmDensity is an AI-based tool designed to help radiologists classify density accurately and consistently, with a high level of confidence. Based on a recent study, cmDensity: Helps radiologists classify density with improved consistency, reducing intra and inter-reader variability Helps radiologists quickly identify the correct BIRADS 5th Edition 4 density with demonstrated 4-class (A-D) accurac…	"DENSITY CATEGORIZATION Radiologists are required to provide a qualitative and quantitative assessment of breast density Classification ranges from A to D, with D being extremely dense Mammography centers are required to inform patients if they have heterogeneously dense or extremely dense breasts "	semi-supervised learning	Machine Learning	Semi-supervised	NIS	NIS	NIS	“Our goal is to create CAD that Works®. Improving computer-aided diagnosis (CAD) through a more robust physics-based algorithm for detecting and diagnosing breast and all cancers empowers radiologists, supports their patients and reduces costs while improving clinical outcomes. // Through its research partnerships with leading hospital radiology departments, CureMetrix has evaluated more than 500…	“Analytics, mammography, healthcare, women's health, imaging, breast cancer, artificial intelligence and deep learning” Offers CAD-software for physicians , worklist algoritm for radiologist and independent analysys of mammography performance “Early detenction of breast cancer” “reduction of unnecessary biopsies” , “Dense breasts shouldn’t stand in the way of accurate cancer detection”	Radiologists	“cmDensity is an AI-based tool designed to help radiologists classify density accurately and consistently, with a high level of confidence."	NIS							1
78	Deepwise	2017	China	Asia	201-500	"Shenrui is committed to using breakthrough artificial intelligence technology and self-developed core algorithms. Provide artificial intelligence and Internet medical solutions for domestic and foreign medical service institutions. Shenrui Medical gathers professionals in many fields such as artificial intelligence, Internet cloud computing, medical imaging, etc. The company's core team is compo…	University spinoff // "Deepwise was spun out of Peking University’s AI Innovation Center of the School of Electronics Engineering and Computer Science in 2017"	"Chairman Leiming - One of Baidu Seven Musketeers, the founder of Kuwo Music and the director of Peking University Artificial Intelligence Innovation Center President of Peking University Science and Technology Alumni Association, Vice Chairman of Stanford University Beijing Club. Master's degree in computer science from Peking University and MBA degree from Stanford Business School. // Chief Exe…	"The company’s R&D team exceeds 60 people"											1		Lung general	"Deep Core Lung Intelligent Diagnosis System adopts advanced adaptive 3D deep convolutional neural network technology and original rule algorithm, which integrates deep learning and expert experience and guidance of massive selected cases, breaking through the blind zone detected by traditional CAD system."	NIS	NIS	NIS	NIS	NIS	NIS	NIS	NIS	NIS	NIS	Doctors	"Shen Rui Lung General Intelligent Diagnostic System adopts advanced adaptive 3D deep convolutional neural network technology and rule algorithm, incorporating deep learning and expert experience and guidance of a large number of selected cases, breaking through the blind spots detected by traditional CAD systems. Mature lung nodules maintain the advantages of high sensitivity and high specificit…	NIS		1
79	Deepwise	2017	China	Asia	201-500	"Shenrui is committed to using breakthrough artificial intelligence technology and self-developed core algorithms. Provide artificial intelligence and Internet medical solutions for domestic and foreign medical service institutions. Shenrui Medical gathers professionals in many fields such as artificial intelligence, Internet cloud computing, medical imaging, etc. The company's core team is compo…	University spinoff // "Deepwise was spun out of Peking University’s AI Innovation Center of the School of Electronics Engineering and Computer Science in 2017"	"Chairman Leiming - One of Baidu Seven Musketeers, the founder of Kuwo Music and the director of Peking University Artificial Intelligence Innovation Center President of Peking University Science and Technology Alumni Association, Vice Chairman of Stanford University Beijing Club. Master's degree in computer science from Peking University and MBA degree from Stanford Business School. // Chief Exe…	"The company’s R&D team exceeds 60 people"											1		Breast cancer	"intelligently complete vegetative identification of calcification, mass, asymmetric shadow, and structural distortion, and detect nipple depression, lymph node enlargement, etc. Signs. With reference to the BI-RADS standard of the Fifth Edition of the American College of Radiology and the consensus of experts in the diagnosis and treatment of breast cancer in the Chinese Medical Association Radi…	NIS	NIS	NIS	NIS	NIS	NIS	NIS	NIS	NIS	NIS	Doctors	Website would not let you access the categories	NIS							1
80	Deepwise	2017	China	Asia	201-500	"Shenrui is committed to using breakthrough artificial intelligence technology and self-developed core algorithms. Provide artificial intelligence and Internet medical solutions for domestic and foreign medical service institutions. Shenrui Medical gathers professionals in many fields such as artificial intelligence, Internet cloud computing, medical imaging, etc. The company's core team is compo…	University spinoff // "Deepwise was spun out of Peking University’s AI Innovation Center of the School of Electronics Engineering and Computer Science in 2017"	"Chairman Leiming - One of Baidu Seven Musketeers, the founder of Kuwo Music and the director of Peking University Artificial Intelligence Innovation Center President of Peking University Science and Technology Alumni Association, Vice Chairman of Stanford University Beijing Club. Master's degree in computer science from Peking University and MBA degree from Stanford Business School. // Chief Exe…	"The company’s R&D team exceeds 60 people"											1		Growth and development	"Based on the internationally advanced deep learning method and multi-center distributed training data, the TW3 standard with high international acceptance and the Chinese 05 standard for Chinese children are used to develop an accurate, efficient and relevant bone age assessment model. It has systematic and comprehensive advanced functions such as intelligent recognition, grading, bone age calcu…	NIS	NIS	NIS	NIS	NIS	NIS	NIS	NIS	NIS	NIS	Doctors	Website would not let you access the categories	NIS						1
81	Deepwise	2017	China	Asia	201-500	"Shenrui is committed to using breakthrough artificial intelligence technology and self-developed core algorithms. Provide artificial intelligence and Internet medical solutions for domestic and foreign medical service institutions. Shenrui Medical gathers professionals in many fields such as artificial intelligence, Internet cloud computing, medical imaging, etc. The company's core team is compo…	University spinoff // "Deepwise was spun out of Peking University’s AI Innovation Center of the School of Electronics Engineering and Computer Science in 2017"	"Chairman Leiming - One of Baidu Seven Musketeers, the founder of Kuwo Music and the director of Peking University Artificial Intelligence Innovation Center President of Peking University Science and Technology Alumni Association, Vice Chairman of Stanford University Beijing Club. Master's degree in computer science from Peking University and MBA degree from Stanford Business School. // Chief Exe…	"The company’s R&D team exceeds 60 people"											1		Stroke	"Based on machine vision and deep learning technology, intelligent detection of acute hemorrhage and ischemic lesions in CT/MRI multimodal images. Accurately determine the lesion area, complete the classification of bleeding lesions, measure the amount of bleeding, and have follow-up comparison function, which is in line with the clinical application scenario, assisting doctors to accurately asse…	NIS	NIS	NIS	NIS	NIS	NIS	NIS	NIS	NIS	NIS	Doctors	Website would not let you access the categories	NIS		1		1
82	Densitas Inc	2011	Canada	Canada	15-25	“Densitas offers A.I. solutions that help breast cancer screening providers deliver better outcomes through improved quality and efficiency.”	“Densitas was founded in 2011 by Mohamed (Mo) Abdolell, a biostatistician with 25 years’ experience in modeling data for clinical decision-making”. 2018 FDA approval: “Densitas Inc. has received U.S. Food and Drug Administration (FDA) clearance for its DENSITAS|density automated breast density software. The software analyzes the same processed digital mammograms that radiologists view and are rou…	Mo Abdolell - Founder & CEO: “Founder of Densitas Inc., Mo has a 25 year track record in biostatistics and machine learning in the medical field with a focus on diagnostic imaging, and is a member of the Canadian Association of Radiologists A.I. Working Group.” “Mo Abdolell is CEO/Founder of Densitas Inc., a company focussed on the mammography enterprise that delivers machine learning solutions f…	The organization has a board of 6 members that are responsible for their own field. Mo Abdolell - Founder & CEO: “Founder of Densitas Inc., Mo has a 25 year track record in biostatistics and machine learning in the medical field with a focus on diagnostic imaging, and is a member of the Canadian Association of Radiologists A.I. Working Group.” // Bob Hoffman - Director, Business development : “Bo…							“Mo Abdolell is CEO/Founder of Densitas Inc., a company focussed on the mammography enterprise that delivers machine learning solutions for personalized breast health and delivery of appropriate care. Mo is also Associate Professor, Diagnostic Radiology, Dalhousie University and as a consulting biostatistician has 25 years experience in study design, statistical analysis and machine learning in b…	Medical Advisory Board: “Dr. Eliot Siegel, FACR, FSIIM, one of the early pioneers of Picture Archiving and Communication Systems (PACS), is widely considered a visionary in radiology and imaging informatics. He is currently Professor and Vice Chair of Research Information Systems at the University of Maryland School of Medicine and Chief of Radiology and Nuclear Medicine for the VA Maryland Healt…					densityai	"densitas densityai™ provides standardized and reliably reproducible ACR BI-RADS density scale assessments for development of consistent follow-up screening protocols."	“Densitasai™ is a web-based advanced analytics platform with interactive dashboards and filtering capabilities that enables clinical support teams as well as administrators and executives to monitor and manage operational and clinical key performance indicators.” Additionally, densitasai™ enables clinical workflow reduction through: - Performance tracking; - Closed-loop traceability; - Work list …	“Densitas densityai™ provides standardized and reliably reproducible ACR BI-RADS density scale assessments for development of consistent follow-up screening protocols.”	NIS	NIS	NIS	DM-Density has been validated on Hologic’s Selenia Dimensions and Lorad Selenia systems.	Other company systems	NIS	“Densitas offers A.I. solutions that help breast cancer screening providers deliver better outcomes through improved quality and efficiency.” // Company vision: ”Our vision is to move the needle in breast cancer screening through tailored patient management for sustainable healthcare service delivery.” Company’s goal: “Densitas’ goal is to empower radiologists and hospital administrators to confi…	“Densitas Inc. is a leading provider of AI solutions for digital mammography.” “Densitasai™ is a web-based advanced analytics platform with interactive dashboards and filtering capabilities that enables clinical support teams as well as administrators and executives to monitor and manage operational and clinical key performance indicators. densitas qualityai™ evaluates image quality relating to M…	"“Densitasai™ by Densitas Inc. is comprised of densitas densityai™, densitas qualityai™, and densitas riskai™, processes images automatically and rapidly generates results that are available on-demand both at point of care to radiological technologists and radiologists, and retrospectively at a clinic and health system level through a unique advanced analytics platform for radiologists, quality c…	"“Densitas densityai™ provides standardized and reliably reproducible ACR BI-RADS density scale assessments for development of consistent follow-up screening protocols.”"//"Densitasai™ by Densitas Inc. is comprised of densitas densityai™, densitas qualityai™, and densitas riskai™, processes images automatically and rapidly generates results that are available on-demand both at point of care to ra…	"- Radiology departments - Healthcare systems - DI departments "							1
83	Densitas Inc	2011	Canada	Canada	15-25	“Densitas offers A.I. solutions that help breast cancer screening providers deliver better outcomes through improved quality and efficiency.”	“Densitas was founded in 2011 by Mohamed (Mo) Abdolell, a biostatistician with 25 years’ experience in modeling data for clinical decision-making”. 2018 FDA approval: “Densitas Inc. has received U.S. Food and Drug Administration (FDA) clearance for its DENSITAS|density automated breast density software. The software analyzes the same processed digital mammograms that radiologists view and are rou…	Mo Abdolell - Founder & CEO: “Founder of Densitas Inc., Mo has a 25 year track record in biostatistics and machine learning in the medical field with a focus on diagnostic imaging, and is a member of the Canadian Association of Radiologists A.I. Working Group.” “Mo Abdolell is CEO/Founder of Densitas Inc., a company focussed on the mammography enterprise that delivers machine learning solutions f…	The organization has a board of 6 members that are responsible for their own field. Mo Abdolell - Founder & CEO: “Founder of Densitas Inc., Mo has a 25 year track record in biostatistics and machine learning in the medical field with a focus on diagnostic imaging, and is a member of the Canadian Association of Radiologists A.I. Working Group.” // Bob Hoffman - Director, Business development : “Bo…							“Mo Abdolell is CEO/Founder of Densitas Inc., a company focussed on the mammography enterprise that delivers machine learning solutions for personalized breast health and delivery of appropriate care. Mo is also Associate Professor, Diagnostic Radiology, Dalhousie University and as a consulting biostatistician has 25 years experience in study design, statistical analysis and machine learning in b…	Medical Advisory Board					qualityai	"densitas qualityai™ generates standardized and reliably reproducible image quality evaluations consistent with the MQSA EQUIP and Canadian Association of Radiologists Mammography Accreditation Program image quality criteria."	“Densitasai™ is a web-based advanced analytics platform with interactive dashboards and filtering capabilities that enables clinical support teams as well as administrators and executives to monitor and manage operational and clinical key performance indicators.” Additionally, densitasai™ enables clinical workflow reduction through: - Performance tracking; - Closed-loop traceability; - Work list …	“Densitas qualityai™ generates standardized and reliably reproducible image quality evaluations consistent with the MQSA EQUIP and Canadian Association of Radiologists Mammography Accreditation Program image quality criteria.”	NIS	NIS	NIS	DM-Density has been validated on Hologic’s Selenia Dimensions and Lorad Selenia systems.	Other company systems	NIS	“Densitas offers A.I. solutions that help breast cancer screening providers deliver better outcomes through improved quality and efficiency.” // Company vision: ”Our vision is to move the needle in breast cancer screening through tailored patient management for sustainable healthcare service delivery.” Company’s goal: “Densitas’ goal is to empower radiologists and hospital administrators to confi…	“Densitas Inc. is a leading provider of AI solutions for digital mammography.” “Densitasai™ is a web-based advanced analytics platform with interactive dashboards and filtering capabilities that enables clinical support teams as well as administrators and executives to monitor and manage operational and clinical key performance indicators. densitas qualityai™ evaluates image quality relating to M…	"“Densitasai™ by Densitas Inc. is comprised of densitas densityai™, densitas qualityai™, and densitas riskai™, processes images automatically and rapidly generates results that are available on-demand both at point of care to radiological technologists and radiologists, and retrospectively at a clinic and health system level through a unique advanced analytics platform for radiologists, quality c…	"“Densitas riskai™ provides precise and reliably reproducible tailored breast cancer risk assessments based on image-derived factors and only two clinical factors.”"//"Densitasai™ by Densitas Inc. is comprised of densitas densityai™, densitas qualityai™, and densitas riskai™, processes images automatically and rapidly generates results that are available on-demand both at point of care to radiolo…	"- Radiology departments - Healthcare systems - DI departments "							1						1
84	Densitas Inc	2011	Canada	Canada	15-25	“Densitas offers A.I. solutions that help breast cancer screening providers deliver better outcomes through improved quality and efficiency.”	“Densitas was founded in 2011 by Mohamed (Mo) Abdolell, a biostatistician with 25 years’ experience in modeling data for clinical decision-making”. 2018 FDA approval: “Densitas Inc. has received U.S. Food and Drug Administration (FDA) clearance for its DENSITAS|density automated breast density software. The software analyzes the same processed digital mammograms that radiologists view and are rou…	Mo Abdolell - Founder & CEO: “Founder of Densitas Inc., Mo has a 25 year track record in biostatistics and machine learning in the medical field with a focus on diagnostic imaging, and is a member of the Canadian Association of Radiologists A.I. Working Group.” “Mo Abdolell is CEO/Founder of Densitas Inc., a company focussed on the mammography enterprise that delivers machine learning solutions f…	The organization has a board of 6 members that are responsible for their own field. Mo Abdolell - Founder & CEO: “Founder of Densitas Inc., Mo has a 25 year track record in biostatistics and machine learning in the medical field with a focus on diagnostic imaging, and is a member of the Canadian Association of Radiologists A.I. Working Group.” // Bob Hoffman - Director, Business development : “Bo…							“Mo Abdolell is CEO/Founder of Densitas Inc., a company focussed on the mammography enterprise that delivers machine learning solutions for personalized breast health and delivery of appropriate care. Mo is also Associate Professor, Diagnostic Radiology, Dalhousie University and as a consulting biostatistician has 25 years experience in study design, statistical analysis and machine learning in b…	Medical Advisory Board					riskai	"densitas riskai™ provides precise and reliably reproducible tailored breast cancer risk assessments based on image-derived factors and only two clinical factors."	“Densitasai™ is a web-based advanced analytics platform with interactive dashboards and filtering capabilities that enables clinical support teams as well as administrators and executives to monitor and manage operational and clinical key performance indicators.” Additionally, densitasai™ enables clinical workflow reduction through: - Performance tracking; - Closed-loop traceability; - Work list …	“Densitas riskai™ provides precise and reliably reproducible tailored breast cancer risk assessments based on image-derived factors and only two clinical factors.”	NIS	NIS	NIS	DM-Density has been validated on Hologic’s Selenia Dimensions and Lorad Selenia systems.	Other company systems	NIS	“Densitas offers A.I. solutions that help breast cancer screening providers deliver better outcomes through improved quality and efficiency.” // Company vision: ”Our vision is to move the needle in breast cancer screening through tailored patient management for sustainable healthcare service delivery.” Company’s goal: “Densitas’ goal is to empower radiologists and hospital administrators to confi…	“Densitas Inc. is a leading provider of AI solutions for digital mammography.” “Densitasai™ is a web-based advanced analytics platform with interactive dashboards and filtering capabilities that enables clinical support teams as well as administrators and executives to monitor and manage operational and clinical key performance indicators. densitas qualityai™ evaluates image quality relating to M…	"“Densitasai™ by Densitas Inc. is comprised of densitas densityai™, densitas qualityai™, and densitas riskai™, processes images automatically and rapidly generates results that are available on-demand both at point of care to radiological technologists and radiologists, and retrospectively at a clinic and health system level through a unique advanced analytics platform for radiologists, quality c…	"“Densitas riskai™ provides precise and reliably reproducible tailored breast cancer risk assessments based on image-derived factors and only two clinical factors.”"//"Densitasai™ by Densitas Inc. is comprised of densitas densityai™, densitas qualityai™, and densitas riskai™, processes images automatically and rapidly generates results that are available on-demand both at point of care to radiolo…	"- Radiology departments - Healthcare systems - DI departments "							1
85	DESKi	2016	France	Europe	1-10	"DESKi, “learn” in Breton, is a young and innovative company, combining a strong expertise in both medical imaging and artificial intelligence. DESKi works hand in hand with medical practitioners and researchers to develop automated, accurate, and data-driven image analysis tools for an enhanced patient care."	Startup	Bertrand Moal - MS & PhD in Bioengineering and Biomedical Engineering, Medecine at Université de Bordeaux // Olivier Moal - Master in environmental sciences and engineering	Data Scientist, Biomedical Engineers, Computer Scientists		"Partnering with Bordeaux University Hospital and Pr. Stéphane Lafitte, cardiology department director, DESKi's building up tools spreading the cardiac analysis expertise to the non-specialists"							Partnering with Bordeaux University Hospital and Pr. Stéphane Lafitte, cardiology department director, DESKi's building up tools spreading the cardiac analysis expertise to the non-specialists				Deep echo	"Partnering with Bordeaux University Hospital and Pr. Stéphane Lafitte, cardiology department director, DESKi's building up tools spreading the cardiac analysis expertise to the non-specialists"	'Acquire quality images Left ventricle ejection fraction Pulmonary heart Pericardial effusion Vena cava diameter Myocardial wall motion Automate measurements Improve clinician’s diagnosis Screening Follow up care'' // ''Deep Echo Ultrasound represents the only scalable form of medical imaging: non-invasive, affordable, portable and easy to use (smartphone or tablet). ​ Compared to any other type …	See value proposition	NIS	NIS	NIS	NIS	NIS	NIS	NIS	NIS	NIS//"Ultrasound represents the only scalable form of medical imaging: non-invasive, affordable, portable and easy to use (smartphone or tablet). Compared to any other type of imagery, ultrasound only can spread widely.Its potential, however, is limited by experts capable of interpreting it. " //"DESKi is building AI-driven solutions for ultrasound devices to support non-specialist clinicians and…	"Automate measurements"// "Improve clinician’s diagnosis"	"Partnering with Bordeaux University Hospital and Pr. Stéphane Lafitte, cardiology department director, DESKi's building up tools spreading the cardiac analysis expertise to the non-specialists."								1
86	DESKi	2016	France	Europe	1-10	"DESKi, “learn” in Breton, is a young and innovative company, combining a strong expertise in both medical imaging and artificial intelligence. DESKi works hand in hand with medical practitioners and researchers to develop automated, accurate, and data-driven image analysis tools for an enhanced patient care."	Startup	Bertrand Moal - MS & PhD in Bioengineering and Biomedical Engineering, Medecine at Université de Bordeaux // Olivier Moal - Master in environmental sciences and engineering	Data Scientist, Biomedical Engineers, Computer Scientists		"Partnering with Bordeaux University Hospital and Pr. Stéphane Lafitte, cardiology department director, DESKi's building up tools spreading the cardiac analysis expertise to the non-specialists"							Partnering with Bordeaux University Hospital and Pr. Stéphane Lafitte, cardiology department director, DESKi's building up tools spreading the cardiac analysis expertise to the non-specialists				Deep stroke	"Cerebral Ischemic Strokes are a major cause of motor impairments with significant impact on patient self-sufficiency. The ability to quickly identify regions and volumes of impacted brain tissues after stroke is urgently required for patient orientation. Using deep learning technologies, DESKi developed a solution for automated lesion segmentation in diffusion MRI."	'Cerebral Ischemic Strokes are a major cause of motor impairments with significant impact on patient self-sufficiency. The ability to quickly identify regions and volumes of impacted brain tissues after stroke is urgently required for patient orientation. ​ Using deep learning technologies, DESKi developed a solution for automated lesion segmentation in diffusion MRI.''	See value proposition	Deep learning // ''Using deep learning technologies, DESKi developed a solution for automated lesion segmentation in diffusion MRI.''	Deep Learning	NIS	NIS	NIS	NIS	NIS	NIS	"DESKI has been working hand in hand with Bordeaux University Hospital (among the best 100 worldwide – newsweek), Pr Vincent Dousset and Pr. Thomas Tourdias, neuro-radiology department director there, to create this diagnostic tool for stroke patient orientation."//"DESKi is building AI-driven solutions for ultrasound devices to support non-specialist clinicians and paramedics to: Acquire quality…	"Cerebral Ischemic Strokes are a major cause of motor impairments with significant impact on patient self-sufficiency. The ability to quickly identify regions and volumes of impacted brain tissues after stroke is urgently required for patient orientation. ​ Using deep learning technologies, DESKi developed a solution for automated lesion segmentation in diffusion MRI."	"DESKI has been working hand in hand with Bordeaux University Hospital (among the best 100 worldwide – newsweek), Pr Vincent Dousset and Pr. Thomas Tourdias, neuro-radiology department director there, to create this diagnostic tool for stroke patient orientation."				1
87	DESKi	2016	France	Europe	1-10	"DESKi, “learn” in Breton, is a young and innovative company, combining a strong expertise in both medical imaging and artificial intelligence. DESKi works hand in hand with medical practitioners and researchers to develop automated, accurate, and data-driven image analysis tools for an enhanced patient care."	Startup	Bertrand Moal - MS & PhD in Bioengineering and Biomedical Engineering, Medecine at Université de Bordeaux // Olivier Moal - Master in environmental sciences and engineering	Data Scientist, Biomedical Engineers, Computer Scientists		"Partnering with Bordeaux University Hospital and Pr. Stéphane Lafitte, cardiology department director, DESKi's building up tools spreading the cardiac analysis expertise to the non-specialists"							Partnering with Bordeaux University Hospital and Pr. Stéphane Lafitte, cardiology department director, DESKi's building up tools spreading the cardiac analysis expertise to the non-specialists				Spine	"In partnership with Surgimap (Globus Medical), a software dedicated to orthopedic surgeons, and the Hospital for Special Surgery in New York, DESKi developed deep learning tools to automatically segment the spine and extract its spinopelvic parameters."	'Spine radiographs are key to assess preoperative planning for spinal deformity surgery. As of now, several manual tasks are needed to extract key measurements from these images. Surgeons’ time is precious and could be better allocated than manually segmenting spines. ​ In partnership with Surgimap (Globus Medical), a software dedicated to orthopedic surgeons, and the Hospital for Special Surgery…	See value proposition	Deep learning // ''In partnership with Surgimap (Globus Medical), a software dedicated to orthopedic surgeons, and the Hospital for Special Surgery in New York, DESKi developed deep learning tools to automatically segment the spine and extract its spinopelvic parameters.''	Deep Learning	NIS	NIS	NIS	NIS	NIS	NIS	"Spine radiographs are key to assess preoperative planning for spinal deformity surgery. As of now, several manual tasks are needed to extract key measurements from these images. Surgeons’ time is precious and could be better allocated than manually segmenting spines. ​ In partnership with Surgimap (Globus Medical), a software dedicated to orthopedic surgeons, and the Hospital for Special Surgery…	"FARA - Fully Automated Radiograph Analysis." // "Spine radiographs are key to assess preoperative planning for spinal deformity surgery. As of now, several manual tasks are needed to extract key measurements from these images. Surgeons’ time is precious and could be better allocated than manually segmenting spines."	"Spine radiographs are key to assess preoperative planning for spinal deformity surgery. As of now, several manual tasks are needed to extract key measurements from these images. Surgeons’ time is precious and could be better allocated than manually segmenting spines. ​ In partnership with Surgimap (Globus Medical), a software dedicated to orthopedic surgeons, and the Hospital for Special Surgery…						1
88	DiA imaging analysis	2009	Israel	Middle East	25-50	"DiA Imaging Analysis provides advanced AI-based ultrasound analysis technology that makes the use and analysis of ultrasound images smarter and accessible to all users. DiA’s automated tools deliver fast and accurate clinical indications to support the decision-making process of doctors in all levels of experience. Cardiac function evaluations are done mainly visually, which are subjective, time…	"DiA Imaging Analysis was founded in 2009 by Dr. Noa Liel, Michal Yaacovi, Hila Goldman Aslan and Arnon Toussia-Cohen who saw how Ultrasound analysis was done by then - manually and visually. This means the process is subjective, time-consuming, error-prone, cumbersome and highly dependent on the user's experience. Their mission is to support clinicians with various analysis experience levels, in…	Dr Noa Liel has worked as a cardiologist since 1985. She obtained her degree of medicine at the Ben-Gurion University of Negev (Isreal) from 1976 until 1982. Next to her activities as a cardiologist, she is the head of Echolab, a Soroka medical center. During her work, she saw that doctors who use ultrasound technology to diagnose heart problems are finding it difficult to evaluate the heart clif…	DiA has 8 co-founders and management board members. Thus, it has 6 advisory board members.27 Based on information on LinkedIn, DiA has 26 employees divided over business units R&D and sales.28 The R&D department is specifically focused on the AI development.							Dr Noa Liel & Dr Guterman (founders) // CMO - Eran Feldhay	“DiA’s Scientific Advisory Board is supported by world-leading physicians specializing in cardiology and primary care ultrasound.”	DiA works and cooperates with medical centers around the world as reference sites, such as Mount Sinai Hospital, Yale University School of Medicine, Rush University Medical Center, University of South Florida, University of California, San Diego Medical Center, Stoney Brook Heart Institute and Soroka Medical Center.				Lvivo Toolbox	"DiA's flagship, FDA cleared and CE marked cardiac solution, LVivo Toolbox, leverages its pattern recognition, machine learning and deep learning-based technology to identify cardiac functions and abnormalities. LVivo's AI-based algorithms generate fast, quantitative and objective results that support clinicians' decision-making process and reduce the subjectivity associated with cardiac ultrasou…	LVivo's AI-based algorithms generate fast, quantitative and objective results that support clinicians' decision-making process and reduce the subjectivity associated with cardiac ultrasound analysis.” “The Toolbox can be integrated into any PACS or viewer and enable cardiologists to analyze the patient’s heart clips automatically and instantly. Results provide quantitative values in a clear graph…	DiA's flagship, FDA cleared and CE marked cardiac solution, LVivo Toolbox, leverages its pattern recognition, machine learning and deep learning-based technology to identify cardiac functions and abnormalities.	Deep learning, machine learning and pattern recognition // “DiA’s technology is based on advanced pattern recognition, deep learning and machine learning algorithms that automatically imitate the way the human eye detects image borders and identifies motion.	Deep Learning	NIS	NIS	NIS	NIS	“DiA Imaging Analysis provides advanced AI-based ultrasound analysis technology that makes the use and analysis of ultrasound images smarter and accessible to all users. DiA’s automated tools deliver fast and accurate clinical indications to support the decision-making process of doctors in all levels of experience. Cardiac function evaluations are done mainly visually, which are subjective, time…	NIS	Cardiologists//Clinicians	"LVivo's AI-based algorithms generate fast, quantitative and objective results that support clinicians' decision-making process and reduce the subjectivity associated with cardiac ultrasound analysis. ” “The Toolbox can be integrated into any PACS or viewer and enable cardiologists to analyze the patient’s heart clips automatically and instantly. Results provide quantitative values in a clear gra…	"1. “The product is used in both echocardiography labs and in mobile, point-of-care ultrasound, such as the Vscan Extend handheld mobile ultrasound from GE Healthcare” 2. “already installed in several locations.” 3. “The Toolbox can be integrated into any PACS or viewer” 4. “AI will probably be adapted to more medical systems, making them smarter” 5. “It’s designed to integrate with existing heal…								1
89	DiA imaging analysis	2009	Israel	Middle East	25-50	"DiA Imaging Analysis provides advanced AI-based ultrasound analysis technology that makes the use and analysis of ultrasound images smarter and accessible to all users. DiA’s automated tools deliver fast and accurate clinical indications to support the decision-making process of doctors in all levels of experience. Cardiac function evaluations are done mainly visually, which are subjective, time…	"DiA Imaging Analysis was founded in 2009 by Dr. Noa Liel, Michal Yaacovi, Hila Goldman Aslan and Arnon Toussia-Cohen who saw how Ultrasound analysis was done by then - manually and visually. This means the process is subjective, time-consuming, error-prone, cumbersome and highly dependent on the user's experience. Their mission is to support clinicians with various analysis experience levels, in…	Dr Noa Liel has worked as a cardiologist since 1985. She obtained her degree of medicine at the Ben-Gurion University of Negev (Isreal) from 1976 until 1982. Next to her activities as a cardiologist, she is the head of Echolab, a Soroka medical center. During her work, she saw that doctors who use ultrasound technology to diagnose heart problems are finding it difficult to evaluate the heart clif…	DiA has 8 co-founders and management board members. Thus, it has 6 advisory board members.27 Based on information on LinkedIn, DiA has 26 employees divided over business units R&D and sales.28 The R&D department is specifically focused on the AI development.							Dr Noa Liel & Dr Guterman (founders) // CMO - Eran Feldhay	“DiA’s Scientific Advisory Board is supported by world-leading physicians specializing in cardiology and primary care ultrasound.”	DiA works and cooperates with medical centers around the world as reference sites, such as Mount Sinai Hospital, Yale University School of Medicine, Rush University Medical Center, University of South Florida, University of California, San Diego Medical Center, Stoney Brook Heart Institute and Soroka Medical Center.				Lvivo App	"LVivo EF app provides an objective automated AI-based EF analysis. It allows to quickly and easily assess cardiac function by any clinician, with all levels of experience with qualitative assessment. Automated Output: •Ejection Fraction (EF) •LV edge detection of the endocardial border in motion •End-Systolic Volume (ESV) •End-Diastolic Volume (EDV)"	It allows to quickly and easily assess cardiac function by any clinician, with all levels of experience with qualitative assessment.”	The app helps you identify LV function in patients presenting with shortness of breath, suspected heart failure or cardiogenic shock. LVivo EF app provides an objective automated AI-based EF analysis.	Deep learning, machine learning and pattern recognition // “DiA’s technology is based on advanced pattern recognition, deep learning and machine learning algorithms that automatically imitate the way the human eye detects image borders and identifies motion.	Deep Learning	NIS	NIS	NIS	NIS	“DiA Imaging Analysis provides advanced AI-based ultrasound analysis technology that makes the use and analysis of ultrasound images smarter and accessible to all users. DiA’s automated tools deliver fast and accurate clinical indications to support the decision-making process of doctors in all levels of experience. Cardiac function evaluations are done mainly visually, which are subjective, time…	NIS	" It allows to quickly and easily assess cardiac function by any clinician, with all levels of experience with qualitative assessment ."	"GE Healthcare has partnered with DiA Imaging Analysis to provide the Lvivo EF App . The app helps you identify LV function in patients presenting with shortness of breath, suspected heart failure or cardiogenic shock. LVivo EF app provides an objective automated AI-based EF analysis. It allows to quickly and easily assess cardiac function by any clinician, with all levels of experience with qual…	"1. “The product is used in both echocardiography labs and in mobile, point-of-care ultrasound, such as the Vscan Extend handheld mobile ultrasound from GE Healthcare” 2. “already installed in several locations.” 3. “The Toolbox can be integrated into any PACS or viewer” 4. “AI will probably be adapted to more medical systems, making them smarter” 5. “It’s designed to integrate with existing heal…								1
90	DiA imaging analysis	2009	Israel	Middle East	25-50	"DiA Imaging Analysis provides advanced AI-based ultrasound analysis technology that makes the use and analysis of ultrasound images smarter and accessible to all users. DiA’s automated tools deliver fast and accurate clinical indications to support the decision-making process of doctors in all levels of experience. Cardiac function evaluations are done mainly visually, which are subjective, time…	"DiA Imaging Analysis was founded in 2009 by Dr. Noa Liel, Michal Yaacovi, Hila Goldman Aslan and Arnon Toussia-Cohen who saw how Ultrasound analysis was done by then - manually and visually. This means the process is subjective, time-consuming, error-prone, cumbersome and highly dependent on the user's experience. Their mission is to support clinicians with various analysis experience levels, in…	Dr Noa Liel has worked as a cardiologist since 1985. She obtained her degree of medicine at the Ben-Gurion University of Negev (Isreal) from 1976 until 1982. Next to her activities as a cardiologist, she is the head of Echolab, a Soroka medical center. During her work, she saw that doctors who use ultrasound technology to diagnose heart problems are finding it difficult to evaluate the heart clif…	DiA has 8 co-founders and management board members. Thus, it has 6 advisory board members.27 Based on information on LinkedIn, DiA has 26 employees divided over business units R&D and sales.28 The R&D department is specifically focused on the AI development.							Dr Noa Liel & Dr Guterman (founders) // CMO - Eran Feldhay	“DiA’s Scientific Advisory Board is supported by world-leading physicians specializing in cardiology and primary care ultrasound.”	DiA works and cooperates with medical centers around the world as reference sites, such as Mount Sinai Hospital, Yale University School of Medicine, Rush University Medical Center, University of South Florida, University of California, San Diego Medical Center, Stoney Brook Heart Institute and Soroka Medical Center.				Lvivo EF	"LVivo EF provides an objective EF analysis - reducing variability and improving efficiency by automating the calculation of Ejection Fraction from 4CH and/or 2CH views. It allows to quickly and easily assess cardiac function by any clinician, with all levels of experience with qualitative assessment."	It has the potential to provide accurate and objective quantification of LV EF to support clinicians in the decision-making process, right at the patient’s bedside, saving time and resources. This is specifically important in patients with low EF, where accuracy has clinical and therapeutic implications.	Lvivo EF AI-based solution generates fully automated Left Ventricular (LV) Ejection Fraction (EF).	Deep learning, machine learning and pattern recognition // “DiA’s technology is based on advanced pattern recognition, deep learning and machine learning algorithms that automatically imitate the way the human eye detects image borders and identifies motion.	Deep Learning	NIS	NIS	NIS	NIS	“DiA Imaging Analysis provides advanced AI-based ultrasound analysis technology that makes the use and analysis of ultrasound images smarter and accessible to all users. DiA’s automated tools deliver fast and accurate clinical indications to support the decision-making process of doctors in all levels of experience. Cardiac function evaluations are done mainly visually, which are subjective, time…	NIS	Clinicians//" The product is used in both echocardiography labs and in mobile, point-of-care ultrasound, such as the Vscan Extend handheld mobile ultrasound from GE Healthcare, which DiA Imaging Analysis Ltd. has also partnered with ."	"Lvivo EF AI-based solution generates fully automated Left Ventricular (LV) Ejection Fraction (EF). “It has the potential to provide accurate and objective quantification of LV EF to support clinicians in the decision-making process, right at the patient’s bedside, saving time and resources . This is specifically important in patients with low EF, where accuracy has clinical and therapeutic impli…	"1. “The product is used in both echocardiography labs and in mobile, point-of-care ultrasound, such as the Vscan Extend handheld mobile ultrasound from GE Healthcare” 2. “already installed in several locations.” 3. “The Toolbox can be integrated into any PACS or viewer” 4. “AI will probably be adapted to more medical systems, making them smarter” 5. “It’s designed to integrate with existing heal…								1
91	DiA imaging analysis	2009	Israel	Middle East	25-50	"DiA Imaging Analysis provides advanced AI-based ultrasound analysis technology that makes the use and analysis of ultrasound images smarter and accessible to all users. DiA’s automated tools deliver fast and accurate clinical indications to support the decision-making process of doctors in all levels of experience. Cardiac function evaluations are done mainly visually, which are subjective, time…	"DiA Imaging Analysis was founded in 2009 by Dr. Noa Liel, Michal Yaacovi, Hila Goldman Aslan and Arnon Toussia-Cohen who saw how Ultrasound analysis was done by then - manually and visually. This means the process is subjective, time-consuming, error-prone, cumbersome and highly dependent on the user's experience. Their mission is to support clinicians with various analysis experience levels, in…	Dr Noa Liel has worked as a cardiologist since 1985. She obtained her degree of medicine at the Ben-Gurion University of Negev (Isreal) from 1976 until 1982. Next to her activities as a cardiologist, she is the head of Echolab, a Soroka medical center. During her work, she saw that doctors who use ultrasound technology to diagnose heart problems are finding it difficult to evaluate the heart clif…	DiA has 8 co-founders and management board members. Thus, it has 6 advisory board members.27 Based on information on LinkedIn, DiA has 26 employees divided over business units R&D and sales.28 The R&D department is specifically focused on the AI development.							Dr Noa Liel & Dr Guterman (founders) // CMO - Eran Feldhay	“DiA’s Scientific Advisory Board is supported by world-leading physicians specializing in cardiology and primary care ultrasound.”	DiA works and cooperates with medical centers around the world as reference sites, such as Mount Sinai Hospital, Yale University School of Medicine, Rush University Medical Center, University of South Florida, University of California, San Diego Medical Center, Stoney Brook Heart Institute and Soroka Medical Center.				Lvivo SAX	"LVivo SAX uses artificial intelligence to analyze segmental left ventricle wall motion using the parasternal short axis view, which is a common cardiac view used in point-of-care ultrasound settings as it provides views of cardiac tissue supplied by all three major coronary vessels and is relatively easy to acquire without manipulating the patient’s posture."	The tool is designed to provide medical clinicians who have varying levels of ultrasound analysis or cardiological experience the ability to automatically measure, track and evaluate cardio functions, and to detect abnormalities that reduce variability and increase efficiency.”	LVivo SAX uses artificial intelligence to analyze segmental left ventricular wall motion using the parasternal short-axis view, which is a common cardiac view used in point-of-care ultrasound settings as it provides views of cardiac tissue supplied by all three major coronary vessels and is relatively easy to acquire without manipulating the patient’s posture.	Deep learning, machine learning and pattern recognition // “DiA’s technology is based on advanced pattern recognition, deep learning and machine learning algorithms that automatically imitate the way the human eye detects image borders and identifies motion.	Deep Learning	NIS	NIS	NIS	NIS	“DiA Imaging Analysis provides advanced AI-based ultrasound analysis technology that makes the use and analysis of ultrasound images smarter and accessible to all users. DiA’s automated tools deliver fast and accurate clinical indications to support the decision-making process of doctors in all levels of experience. Cardiac function evaluations are done mainly visually, which are subjective, time…	NIS	"The tool is designed to provide medical clinicians who have varying levels of ultrasound analysis or cardiological experience the ability to automatically measure, track and evaluate cardio functions, and to detect abnormalities that reduce variability and increase efficiency."	"First AI-based ultrasound tool, assisting clinicians to detect signs of coronary heart disease. “Acute coronary syndrome (ACS), also known as heart attack, is a leading cause of morbidity and mortality worldwide, resulting in millions of emergency department (ED) visits and billions in hospital costs each year. Patients at risk are expected to have wall motion abnormalities (WMA) in the area sup…	"1. “The product is used in both echocardiography labs and in mobile, point-of-care ultrasound, such as the Vscan Extend handheld mobile ultrasound from GE Healthcare” 2. “already installed in several locations.” 3. “The Toolbox can be integrated into any PACS or viewer” 4. “AI will probably be adapted to more medical systems, making them smarter” 5. “It’s designed to integrate with existing heal…								1
92	DiA imaging analysis	2009	Israel	Middle East	25-50	"DiA Imaging Analysis provides advanced AI-based ultrasound analysis technology that makes the use and analysis of ultrasound images smarter and accessible to all users. DiA’s automated tools deliver fast and accurate clinical indications to support the decision-making process of doctors in all levels of experience. Cardiac function evaluations are done mainly visually, which are subjective, time…	"DiA Imaging Analysis was founded in 2009 by Dr. Noa Liel, Michal Yaacovi, Hila Goldman Aslan and Arnon Toussia-Cohen who saw how Ultrasound analysis was done by then - manually and visually. This means the process is subjective, time-consuming, error-prone, cumbersome and highly dependent on the user's experience. Their mission is to support clinicians with various analysis experience levels, in…	Dr Noa Liel has worked as a cardiologist since 1985. She obtained her degree of medicine at the Ben-Gurion University of Negev (Isreal) from 1976 until 1982. Next to her activities as a cardiologist, she is the head of Echolab, a Soroka medical center. During her work, she saw that doctors who use ultrasound technology to diagnose heart problems are finding it difficult to evaluate the heart clif…	DiA has 8 co-founders and management board members. Thus, it has 6 advisory board members.27 Based on information on LinkedIn, DiA has 26 employees divided over business units R&D and sales.28 The R&D department is specifically focused on the AI development.							Dr Noa Liel & Dr Guterman (founders) // CMO - Eran Feldhay	“DiA’s Scientific Advisory Board is supported by world-leading physicians specializing in cardiology and primary care ultrasound.”	DiA works and cooperates with medical centers around the world as reference sites, such as Mount Sinai Hospital, Yale University School of Medicine, Rush University Medical Center, University of South Florida, University of California, San Diego Medical Center, Stoney Brook Heart Institute and Soroka Medical Center.				Lvivo SWM	"Automatic Wall Motion evaluation of the 17 muscle segments and segmental bullseye scoring with color index from the 3 LV apical views (4CH, 2CH and 3CH)"	Automatic Wall Motion evaluation of the 17 muscle segments and segmental bullseye scoring with colour index from the 3 LV apical views (4CH, 2CH and 3CH).”	“The segmental wall motion application provides information about the contraction and strain of the various LV segments. Identifying abnormalities is especially important during and after coronary events.	Deep learning, machine learning and pattern recognition // “DiA’s technology is based on advanced pattern recognition, deep learning and machine learning algorithms that automatically imitate the way the human eye detects image borders and identifies motion.	Deep Learning	NIS	NIS	NIS	NIS	“DiA Imaging Analysis provides advanced AI-based ultrasound analysis technology that makes the use and analysis of ultrasound images smarter and accessible to all users. DiA’s automated tools deliver fast and accurate clinical indications to support the decision-making process of doctors in all levels of experience. Cardiac function evaluations are done mainly visually, which are subjective, time…	NIS	NIS	"The segmental wall motion application provides information about the contraction and strain of the various LV segments. Identifying abnormalities is especially important during and after coronary events. Automatic Wall Motion evaluation of the 17 muscle segments and segmental bullseye scoring with colour index from the 3 LV apical views (4CH, 2CH and 3CH)."	"1. “The product is used in both echocardiography labs and in mobile, point-of-care ultrasound, such as the Vscan Extend handheld mobile ultrasound from GE Healthcare” 2. “already installed in several locations.” 3. “The Toolbox can be integrated into any PACS or viewer” 4. “AI will probably be adapted to more medical systems, making them smarter” 5. “It’s designed to integrate with existing heal…								1
93	DiA imaging analysis	2009	Israel	Middle East	25-50	"DiA Imaging Analysis provides advanced AI-based ultrasound analysis technology that makes the use and analysis of ultrasound images smarter and accessible to all users. DiA’s automated tools deliver fast and accurate clinical indications to support the decision-making process of doctors in all levels of experience. Cardiac function evaluations are done mainly visually, which are subjective, time…	"DiA Imaging Analysis was founded in 2009 by Dr. Noa Liel, Michal Yaacovi, Hila Goldman Aslan and Arnon Toussia-Cohen who saw how Ultrasound analysis was done by then - manually and visually. This means the process is subjective, time-consuming, error-prone, cumbersome and highly dependent on the user's experience. Their mission is to support clinicians with various analysis experience levels, in…	Dr Noa Liel has worked as a cardiologist since 1985. She obtained her degree of medicine at the Ben-Gurion University of Negev (Isreal) from 1976 until 1982. Next to her activities as a cardiologist, she is the head of Echolab, a Soroka medical center. During her work, she saw that doctors who use ultrasound technology to diagnose heart problems are finding it difficult to evaluate the heart clif…	DiA has 8 co-founders and management board members. Thus, it has 6 advisory board members.27 Based on information on LinkedIn, DiA has 26 employees divided over business units R&D and sales.28 The R&D department is specifically focused on the AI development.							Dr Noa Liel & Dr Guterman (founders) // CMO - Eran Feldhay	“DiA’s Scientific Advisory Board is supported by world-leading physicians specializing in cardiology and primary care ultrasound.”	DiA works and cooperates with medical centers around the world as reference sites, such as Mount Sinai Hospital, Yale University School of Medicine, Rush University Medical Center, University of South Florida, University of California, San Diego Medical Center, Stoney Brook Heart Institute and Soroka Medical Center.				Lvivo Strain	"Automatic evaluation of segmental and global LV strain calculation from the 3 apical LV views. The strain results are summarized in a “Bullseye” diagram quantitatively and by color coding."	Identifying abnormalities is especially important during and after coronary events, patients before aortic stenosis valve replacement surgeries, and patients undergoing chemotherapy. Automatic evaluation of segmental and global LV strain calculation from the 3 apical LV views. The strain results are summarized in a “Bullseye” diagram quantitatively and by colour-coding.”	“The Strain application provides information about the contraction and myocardial strain and is an early indicator for reduced LV function.	Deep learning, machine learning and pattern recognition // “DiA’s technology is based on advanced pattern recognition, deep learning and machine learning algorithms that automatically imitate the way the human eye detects image borders and identifies motion.	Deep Learning	NIS	NIS	NIS	NIS	“DiA Imaging Analysis provides advanced AI-based ultrasound analysis technology that makes the use and analysis of ultrasound images smarter and accessible to all users. DiA’s automated tools deliver fast and accurate clinical indications to support the decision-making process of doctors in all levels of experience. Cardiac function evaluations are done mainly visually, which are subjective, time…	NIS	NIS	"The Strain application provides information about the contraction and myocardial strain and is an early indicator for reduced LV function. Identifying abnormalities is especially important during and after coronary events, patients before aortic stenosis valve replacement surgeries, and patients undergoing chemotherapy. Automatic evaluation of segmental and global LV strain calculation from the …	"1. “The product is used in both echocardiography labs and in mobile, point-of-care ultrasound, such as the Vscan Extend handheld mobile ultrasound from GE Healthcare” 2. “already installed in several locations.” 3. “The Toolbox can be integrated into any PACS or viewer” 4. “AI will probably be adapted to more medical systems, making them smarter” 5. “It’s designed to integrate with existing heal…								1
94	DiA imaging analysis	2009	Israel	Middle East	25-50	"DiA Imaging Analysis provides advanced AI-based ultrasound analysis technology that makes the use and analysis of ultrasound images smarter and accessible to all users. DiA’s automated tools deliver fast and accurate clinical indications to support the decision-making process of doctors in all levels of experience. Cardiac function evaluations are done mainly visually, which are subjective, time…	"DiA Imaging Analysis was founded in 2009 by Dr. Noa Liel, Michal Yaacovi, Hila Goldman Aslan and Arnon Toussia-Cohen who saw how Ultrasound analysis was done by then - manually and visually. This means the process is subjective, time-consuming, error-prone, cumbersome and highly dependent on the user's experience. Their mission is to support clinicians with various analysis experience levels, in…	Dr Noa Liel has worked as a cardiologist since 1985. She obtained her degree of medicine at the Ben-Gurion University of Negev (Isreal) from 1976 until 1982. Next to her activities as a cardiologist, she is the head of Echolab, a Soroka medical center. During her work, she saw that doctors who use ultrasound technology to diagnose heart problems are finding it difficult to evaluate the heart clif…	DiA has 8 co-founders and management board members. Thus, it has 6 advisory board members.27 Based on information on LinkedIn, DiA has 26 employees divided over business units R&D and sales.28 The R&D department is specifically focused on the AI development.							Dr Noa Liel & Dr Guterman (founders) // CMO - Eran Feldhay	“DiA’s Scientific Advisory Board is supported by world-leading physicians specializing in cardiology and primary care ultrasound.”	DiA works and cooperates with medical centers around the world as reference sites, such as Mount Sinai Hospital, Yale University School of Medicine, Rush University Medical Center, University of South Florida, University of California, San Diego Medical Center, Stoney Brook Heart Institute and Soroka Medical Center.				Lvivo RV	"he First & Only AI-Based Solution for 2D Right Ventricle Analysis"	"Objective & Automated: Replaces subjective manual or visual analysis, with accurate and consistent results, Faster measurements: Alleviates bottlenecks while reducing scanning time and risk of exposure to COVID-19, Vendor-neutral: Easily added to any ultrasound device and works with any PACS, Easy to use: Results in one click from on view. No need for M-mode"	"LVivo RV provides a fully automated RV size and function analysis from the 4CH modified/ focused apical view, in one click."	Deep learning, machine learning and pattern recognition // “DiA’s technology is based on advanced pattern recognition, deep learning and machine learning algorithms that automatically imitate the way the human eye detects image borders and identifies motion.	Deep Learning	NIS	NIS	NIS	NIS	“DiA Imaging Analysis provides advanced AI-based ultrasound analysis technology that makes the use and analysis of ultrasound images smarter and accessible to all users. DiA’s automated tools deliver fast and accurate clinical indications to support the decision-making process of doctors in all levels of experience. Cardiac function evaluations are done mainly visually, which are subjective, time…	NIS	NIS	Decision support //"These rapid, reliable and accurate serial views selections and measurements enable us to get second opinions and access anytime and anywhere"	"1. “The product is used in both echocardiography labs and in mobile, point-of-care ultrasound, such as the Vscan Extend handheld mobile ultrasound from GE Healthcare” 2. “already installed in several locations.” 3. “The Toolbox can be integrated into any PACS or viewer” 4. “AI will probably be adapted to more medical systems, making them smarter” 5. “It’s designed to integrate with existing heal…								1
95	DiA imaging analysis	2009	Israel	Middle East	25-50	"DiA Imaging Analysis provides advanced AI-based ultrasound analysis technology that makes the use and analysis of ultrasound images smarter and accessible to all users. DiA’s automated tools deliver fast and accurate clinical indications to support the decision-making process of doctors in all levels of experience. Cardiac function evaluations are done mainly visually, which are subjective, time…	"DiA Imaging Analysis was founded in 2009 by Dr. Noa Liel, Michal Yaacovi, Hila Goldman Aslan and Arnon Toussia-Cohen who saw how Ultrasound analysis was done by then - manually and visually. This means the process is subjective, time-consuming, error-prone, cumbersome and highly dependent on the user's experience. Their mission is to support clinicians with various analysis experience levels, in…	Dr Noa Liel has worked as a cardiologist since 1985. She obtained her degree of medicine at the Ben-Gurion University of Negev (Isreal) from 1976 until 1982. Next to her activities as a cardiologist, she is the head of Echolab, a Soroka medical center. During her work, she saw that doctors who use ultrasound technology to diagnose heart problems are finding it difficult to evaluate the heart clif…	DiA has 8 co-founders and management board members. Thus, it has 6 advisory board members.27 Based on information on LinkedIn, DiA has 26 employees divided over business units R&D and sales.28 The R&D department is specifically focused on the AI development.							Dr Noa Liel & Dr Guterman (founders) // CMO - Eran Feldhay	“DiA’s Scientific Advisory Board is supported by world-leading physicians specializing in cardiology and primary care ultrasound.”	DiA works and cooperates with medical centers around the world as reference sites, such as Mount Sinai Hospital, Yale University School of Medicine, Rush University Medical Center, University of South Florida, University of California, San Diego Medical Center, Stoney Brook Heart Institute and Soroka Medical Center.				Lvivo Seamless	After acquiring a full standard echo exam, LVivo Seamless runs "behind the scenes" to select the optimal cardiac ultrasound views and generate automated measurements of cardiac indications, such as Ejection Fraction and GLS.The selected views with results will appear on any radiology image viewer, as a secondary capture alongside a structured report.""	"Seamless: Automated pre-selection and analysis of ptimal views, Fast: Full analysis in seconds, Vendor-Neutral: Supports clips from any ultrasound device and on any PACS, Accessible: operates on any PACS viewer"	"After acquiring a full standard echo exam, LVivo Seamless runs "behind the scenes" to select the optimal cardiac ultrasound views and generate automated measurements of cardiac indications, such as Ejection Fraction and GLS. The selected views with results will appear on any radiology image viewer, as a secondary capture alongside a structured report."	Deep learning, machine learning and pattern recognition // “DiA’s technology is based on advanced pattern recognition, deep learning and machine learning algorithms that automatically imitate the way the human eye detects image borders and identifies motion.	Deep Learning	NIS	NIS	NIS	NIS	“DiA Imaging Analysis provides advanced AI-based ultrasound analysis technology that makes the use and analysis of ultrasound images smarter and accessible to all users. DiA’s automated tools deliver fast and accurate clinical indications to support the decision-making process of doctors in all levels of experience. Cardiac function evaluations are done mainly visually, which are subjective, time…	NIS	NIS	Decision support // "These rapid, reliable and accurate serial views selections and measurements enable us to get second opinions and access anytime and anywhere"	"1. “The product is used in both echocardiography labs and in mobile, point-of-care ultrasound, such as the Vscan Extend handheld mobile ultrasound from GE Healthcare” 2. “already installed in several locations.” 3. “The Toolbox can be integrated into any PACS or viewer” 4. “AI will probably be adapted to more medical systems, making them smarter” 5. “It’s designed to integrate with existing heal…										1
96	DiA imaging analysis	2009	Israel	Middle East	25-50	"DiA Imaging Analysis provides advanced AI-based ultrasound analysis technology that makes the use and analysis of ultrasound images smarter and accessible to all users. DiA’s automated tools deliver fast and accurate clinical indications to support the decision-making process of doctors in all levels of experience. Cardiac function evaluations are done mainly visually, which are subjective, time…	"DiA Imaging Analysis was founded in 2009 by Dr. Noa Liel, Michal Yaacovi, Hila Goldman Aslan and Arnon Toussia-Cohen who saw how Ultrasound analysis was done by then - manually and visually. This means the process is subjective, time-consuming, error-prone, cumbersome and highly dependent on the user's experience. Their mission is to support clinicians with various analysis experience levels, in…	Dr Noa Liel has worked as a cardiologist since 1985. She obtained her degree of medicine at the Ben-Gurion University of Negev (Isreal) from 1976 until 1982. Next to her activities as a cardiologist, she is the head of Echolab, a Soroka medical center. During her work, she saw that doctors who use ultrasound technology to diagnose heart problems are finding it difficult to evaluate the heart clif…	DiA has 8 co-founders and management board members. Thus, it has 6 advisory board members.27 Based on information on LinkedIn, DiA has 26 employees divided over business units R&D and sales.28 The R&D department is specifically focused on the AI development.							Dr Noa Liel & Dr Guterman (founders) // CMO - Eran Feldhay	“DiA’s Scientific Advisory Board is supported by world-leading physicians specializing in cardiology and primary care ultrasound.”	DiA works and cooperates with medical centers around the world as reference sites, such as Mount Sinai Hospital, Yale University School of Medicine, Rush University Medical Center, University of South Florida, University of California, San Diego Medical Center, Stoney Brook Heart Institute and Soroka Medical Center.				Lvivo Bladder	LVivo Bladder transforms any ultrasound device, on premise, into an AI-powered bladder scanner to accurately measure bladder volume in one clic	"Cost-effecticve: Reduce the exppense of dedicated bladder scannign device, Shorten scanning time: reduce staff overload and minimize contact with COVID-19 patients, Objective and accurate: Replace subjective manual analysis, with accurate and consistent results, Vendor-neutral: Easily added to any ultrasound device."	"Vivo Bladder transforms any ultrasound device, on premise, into an AI-powered bladder scanner to accurately measure bladder volume in one click. After acquiring images from the Longitudinal and Transverse bladder views, LVivo Bladder generates an auto analysis of the bladder volume to present: ■ Bladder border edge detection ■ D1, D2 & D3 measurements ■ Volume measurement ■ Manual border adjustm…	Deep learning, machine learning and pattern recognition // “DiA’s technology is based on advanced pattern recognition, deep learning and machine learning algorithms that automatically imitate the way the human eye detects image borders and identifies motion.	Deep Learning	NIS	NIS	NIS	NIS	“DiA Imaging Analysis provides advanced AI-based ultrasound analysis technology that makes the use and analysis of ultrasound images smarter and accessible to all users. DiA’s automated tools deliver fast and accurate clinical indications to support the decision-making process of doctors in all levels of experience. Cardiac function evaluations are done mainly visually, which are subjective, time…	NIS	NIS	Decision support // "LVivo Bladder helps to quickly and accurately support catheterization decisions"	"1. “The product is used in both echocardiography labs and in mobile, point-of-care ultrasound, such as the Vscan Extend handheld mobile ultrasound from GE Healthcare” 2. “already installed in several locations.” 3. “The Toolbox can be integrated into any PACS or viewer” 4. “AI will probably be adapted to more medical systems, making them smarter” 5. “It’s designed to integrate with existing heal…								1
97	Dianei Technologies	2016	China	Asia	11-50	Diannei Technologies is an innovative high-tech company headquartered in Shanghai, China. The company's core management team is consisted of business executives from pharmaceutical and medical device companies ranked among the world's top 500 companies.(…) The company has hired a group of artificial intelligence industry experts, deep learning scientists and senior experts in the medical industry…	"Diannei Technologies is an innovative high-tech company established in April 2016"	Mr. Ge Liang - Founder // Mr. Wang Dongjian - COO // Mr. Hong Zhaoxun - Director of International Business	The company's core management team is consisted of business executives from pharmaceutical and medical device companies ranked among the world's top 500 companies.(…) The company has hired a group of artificial intelligence industry experts, deep learning scientists and senior experts in the medical industry to combine artificial intelligence with big data technology through the training that inc…			“At present, it has been put into trial use in many first-class hospitals in China, and is welcomed by the doctors.”						“At present, it has been put into trial use in many first-class hospitals in China, and is welcomed by the doctors.”	“Diannei includes dozens of domestic well-known imaging experts”			Feichanghao - intelligent recognition engine	"Diannei collected the data of doctors from well-known hospitals in China to train artificial intelligence models with high sensitivity and high accuracy. Combined with the actual needs of doctors, the algorithm has been put into the product."	“Includes dozens of domestic well-known imaging experts. When encountered with a suspected malignant case, you only need to upload the image file to get the consultation of AI+ experts, and receive the imaging diagnosis promptly in a short time. This solves the problem of uneven distribution of quality medical resources. ”1.	Through an app, the doctor “only need to upload the image file to get the consultation of AI+ experts, and receive the imaging diagnosis promptly in a short time” 1. Through ”Nodules Segmentation, Nodular positioning, Benign and malignant determination, Classification of Invasiveness, Nodules detection” 1 the analysis is done.	Deep learning	Deep Learning	NIS	The company has hired a group of artificial intelligence industry experts, deep learning scientists and senior experts in the medical industry to combine artificial intelligence with big data technology through the training that includes nearly 50,000 cases of lung CT data in domestic lung specialist hospitals and large top three hospitals	Unknown Medical Center	10.000 - 100.000	"We are committed to carrying out medical imaging studies. It benefits both doctors and patients by developing and utilizing AI technology.”	Diannei Bio-technology is a startup that help people using big data and artificial intelligence techniques to early lung cancer screening.” It offers the service through the "Feianhao" - Expert online consultation system” 1, which enables lung screening to detect lung cancer.	Doctors// "“From the medical scene, return to the medical scene. Diannei collected the data of doctors from well-known hospitals in China to train artificial intelligence models with high sensitivity and high accuracy. “1. Therefore, doctors that need assistance with analysis of lung images are target clients."	". Through being available via an APP as well as a software on computers, Feianho can be offered to doctors to support the detection of lung cancer through an analysis of lung images by Artifical Intelligence uploaded to the program."	"Fei chang hao", as the first pulmonary nodules artificial intelligence product, will be directly embedded into PACS system and enter into 3,500 cooperative hospitals of EBM worldwide”4. "//"Ranking first in Ali Tianchi lung nodule diagnosis contest” and “lung nodule detection sensitivity reaching 97%”1. ”Nearly 50 hospitals, including well-known third-tier and first-tier hospitals, have been ins…		1
98	dr CADx	2016	Zimbabwe	Africa	1-10	"Dr CADx is using state-of-the-art artificial intelligence algorithms to develop a computer aided diagnostic (CAD) system that helps doctors diagnose medical images more accurately and at a low cost. This will help reduce the misdiagnoses that have dire consequences for patients and drive up medical costs. By deploying an artificial intelligence system that will be available at any given time of …	The company was founded by Gift Gana. The website states Gana as a Zimbabwean entrepreneur and inventor. He invented a computer aided diagnostic system (Dr CADx) that aims to help the medical industry understand medical images more accurately. The second website states “ Gift Gana and Tatenda Madzorera started off by developing a device that could recognise bird species. A light bulb moment led t…	“Gift Gana -Co-founder and CEO.Gift Gana is a tech-entrepreneur; founder of Avelgood Apps, a recipient of the Opera Top Apps Award 2013 in the Sport and Health category. At Avelgood he also developed a bird species identification app whose image recognition technology is now being adapted to medical images. Gift is also an Innovation Consultant, and has helped several European clients get million…	Data scientist / Machine learning Engineer, MRI/CT radiographer and Full stack DEVELOPER		The website states that Tatenda Madzorere who is the Applications Specialist has the expertise in medical imaging quality control and assurance, medical imaging safety and health informatics.					“Tatenda Madzorere - Co-founder and Applications Specialist. Tatenda is a diagnostic radiographer with 6 years experience. She has expertise in medical imaging quality control and assurance, medical imaging safety and health informatics. She holds a post-graduate diploma in Ultrasound from Jefferson Ultrasound Radiology & Education Institute, USA and a Bsc (Hons) Radiography from NUST, Zimbabwe.						dr CADx	Dr CADx, through a computer aided diagnostic system that helps doctors diagnose medical images more accurately and at a low cost, will help reduce the human errors that have dire consequences for patients and drive up medical costs. By deploying an artificial intelligence system that will be available at any given time of the day — even in remote areas — we will greatly improve the quality of pat…	“Intelligence system that will be available at any given time of the day — even in remote areas — we will greatly improve the quality of patient management and save lives, especially in the marginalized areas of the developing world”.	The functionalities of the product are analysing x-rays, mammographies and CT brain scans through deep learning algorithms which can interpret and detect abnormalities with an accuracy that is comparable and can even exceed the performance of expert radiologists. The first step is to upload a image and then select the type of scan it is and of what body part then the software produces a percentag…	Deep learning // The functionalities of the product are analysing x-rays, mammographies and CT brain scans through deep learning algorithms which can interpret and detect abnormalities with an accuracy that is comparable and can even exceed the performance of expert radiologists.	Deep Learning	NIS	Data sets from experts // They have scientific justification through working with data and experts from the Japanese Society of Radiological Technology and the U.S. National Library of Medicine. These expert sources provided the data sets on which the algorithms are trained and therefore have a high scientific validation. Through this there is enough scientific justification for the deployment of…	Japanese Society of Radiological Technology and the U.S & National Library of Medicine	NIS	Dr CADx is using state-of-the-art artificial intelligence algorithms to develop a computer aided diagnostic (CAD) system that helps doctors diagnose medical images more accurately and at a low cost. This will help reduce the misdiagnoses that have dire consequences for patients and drive up medical costs. By deploying an artificial intelligence system that will be available at any given time of t…	NIS	Radiologists//"The targeted clients are underprivileged people and hospitals in remote areas who do not have access to machinery or staff that offers more in depth or more accurate analyses of x-rays, mammographies and CT brain scans. "	"Dr CADx, through a computer aided diagnostic system that helps doctors diagnose medical images more accurately and at a low cost, will help reduce the human errors that have dire consequences for patients and drive up medical costs. "	"There is no evidence of dr CADx showcasing a client case, as they still are in the investment and prototyping phases of getting their products deployed. Their successes are highlighted accolades of them winning the: “2017 AI medical imaging visionary award”, “ICT innovators showcase”, “Seedstars harare” and the 2017 Africa Innovation prize. "//"The targeted clients are underprivileged people and…		1				1	1
99	eko.ai	2017	Singapore	Asia	1-10	"eko.ai is a global collaboration of clinician scientists, sonographers and deep learning experts with a shared mission to revolutionize ultrasound through machine learning. We’re based in Singapore and the Netherlands, backed by the Agency for Science, Technology and Research (A*STAR), and partnered with top tier echo core labs around the world."	"eko.ai is an Agency for Science, Technology, and Research (A*STAR) – backed company with funding from the ATPL (A*ccelerate Technologies Pte. Ltd.) Gap funding program."	"The company’s founders bring decades of experience building technology companies from zero to IPO, running echo core labs and leading global, cardiological clinical trials. Together, we’ve partnered with data scientists from Singapore’s Bioinformatics Institute and the Institute for High-Performance Computing to make life easier for echo specialists everywhere." " // "Dr Yoran Hummel - Founder a…	"eko.ai is a global collaboration of clinician scientists, sonographers and deep learning experts with a shared mission to revolutionize ultrasound through machine learning. We’re based in Singapore and the Netherlands, backed by the Agency for Science, Technology and Research (A*STAR), and partnered with top tier echo core labs around the world."							"Dr Yoran Hummel - Founder and GM of the Groningen Imaging Core Lab, coordinating all echocardiographic logistics in several large multicenter global clinical trials. Cardiovascular researcher with a special interest in echocardiography, diastology and cardio-mechanics."	Advisor Board					Echo AI assistant	"Our software automatically recognizes and analyzes echocardiograms all in 60 seconds, a single click with zero variability."	'Easy Our AI tools work so you don’t have to. Search and go straight to a completed Report. One click automation at your fingertips. Efficient Studies that require a half hour to measure and reach conclusions will soon take seconds. Scalable Prepare DICOM data for machine learning at scale. Automatically classify and quantify every frame of every video of every study.''	See value proposition	Deep learning // ''eko.ai is a global collaboration of clinician scientists, sonographers and deep learning experts with a shared mission to revolutionize ultrasound through machine learning.''	Deep Learning	NIS	NIS	NIS	NIS	'Our mission is to improve patient outcomes and expand healthcare access using AI tools to democratize echo, the most commonly used tool for detection of heart risk. Heart disease is the #1 killer worldwide ECHOCARDIOGRAPHY (ULTRASOUND OF THE HEART) IS THE FIRST TEST OF CHOICE FOR CARDIOLOGISTS SINCE, COMPARED TO OTHER IMAGING METHODS, AS IT’S LESS EXPENSIVE MORE MOBILE NON-INVASIVE & RADIATION F…	NIS	NIS // "eko.ai is automating the fight against heart disease, using AI software to simplify and democratize ultrasound of the heart, the most commonly used tool for the detection of cardiovascular risk. Nearly one in three people will die from heart disease. The key to this fight is early detection and disease prediction. But sonographer shortages, expensive ultrasound software and hardware, and …	"eko.ai is automating the fight against heart disease, using AI software to simplify and democratize ultrasound of the heart, the most commonly used tool for the detection of cardiovascular risk. Nearly one in three people will die from heart disease. The key to this fight is early detection and disease prediction. But sonographer shortages, expensive ultrasound software and hardware, and the dif…	NIS								1
100	Enlitic	2014	USA	USA	51-100	“Enlitic has developed deep learning networks that analyze medical imaging data such as x-rays and MRIs. Their networks increase diagnostic accuracy in less time and at reduced cost when compared to traditional diagnostic methods. Enlitic's software also allows comparison of an individual patient's radiological data with millions of other patients who received the same diagnosis in order to ident…	“Jeremy Howard, a data scientist himself, spent a few years as the president of the Kaggle, a kind of online data scientist community that sought to feed the growing thirst for information analysis. He came to realize that while many of Kaggle’s online data analysis competitions helped scientists make new breakthroughs, the potential of these new techniques wasn't being fully realized." "So after…	“Jeremy Howard, a data scientist himself, spent a few years as the president of the Kaggle, a kind of online data scientist community that sought to feed the growing thirst for information analysis. He came to realize that while many of Kaggle’s online data analysis competitions helped scientists make new breakthroughs, the potential of these new techniques wasn't being fully realized." "So after…	“Enlitic is a team of 25 multidisciplinary experts in artificial intelligence and medicine and more than 60 radiologists representing nearly every specialty."		Data Labeling Radiologist, Partnerships with healthcare companys		The organization contains a chief medical officer as well as a head of clinical quality. These are the two leading functions that are in charge of Enlitic’s activities in the medical domain.				Medical Advisor	“As part of the agreement, Enlitic will develop, train, and validate its deep learning models to the GCC population while NMC will assist in securing regulatory approvals and the distribution of Enlitic’s AI products in the region. NMC will also leverage Enlitic’s best-in-class software technology to streamline radiology workflows, increase the speed and accuracy of patient diagnoses, and improve…				Enlitic platform	"Enlitic’s first product interprets chest x-rays, triaging normal from abnormal scans, and detecting and characterizing more than 40 distinct abnormalities such as cardiomegaly, lung nodules, and pneumothorax."	Based on the earlier described three main functions, the value propositions are (1) ‘enabling a radiologist to prioritize their worklist based on the findings in each study’, (2) ‘detecting rare and subtle findings, providing measurements and descriptions, automating longitudinal analysis, and generating reports’, and (3) ‘helping prevent over- or under-called findings.’	According to Enlitic’s own website their product offers three main functions : (1) “Triage: Our models immediately interpret scans as they are acquired, enabling a radiologist to prioritize their worklist based on the findings in each study.” (2) “Real Time Support: Our models read studies alongside radiologists, detecting rare and subtle findings, providing measurements and descriptions, automat…	Deep learning // Enlitic will gather data about a particular patient—from medical images to lab test results to doctors' notes—and its deep learning algorithms will analyze this data in an effort to reach a diagnosis and suggest treatments.	Deep Learning	NIS	Enlitic will gather data about a particular patient—from medical images to lab test results to doctors' notes—and its deep learning algorithms will analyze this data in an effort to reach a diagnosis and suggest treatments.	Unknown Medical Center	NIS	By pairing world-class radiologists with data scientists and engineers, we collect and analyze the world’s most comprehensive clinical data, pioneering medical software that enables doctors to diagnose sooner with renowned accuracy.” // The company’s mission as they state it themselves is to “bridge human and artificial intelligence to advance medical diagnostics to improve patient outcomes aroun…	“Enlitic has developed deep learning networks that analyze medical imaging data such as x-rays and MRIs. Their networks increase diagnostic accuracy in less time and at reduced cost when compared to traditional diagnostic methods. Enlitic's software also allows comparison of an individual patient's radiological data with millions of other patients who received the same diagnosis in order to ident…	"The targeted end-users are radiologists who will be applying Enilitic’s products and will experience the direct positive consequences (i.e. value propositions). However, the radiologists will not always be authorized to buy the (rather expensive) products from Enilitic. For this reason, we can consider hospitals and health institutions as targeted clients as well since they will be the actors de…	"Enlitic uses deep learning and other forms of AI to develop algorithms that identify and analyze suspicious findings in medical images . These different models are combined in one platform which is considered to be their product. “The company’s first platform is meant to enable the development, validations and seamless integration of clinical AI at scale. The platform interprets chest X-rays and…	"Through the newest round of fundings, Enlitic tries to enhance its AI product portfolio, expand its engineering and data scientist teams, and focus on regulatory approval for clinical use in the U.S., Japan, Europe, Canada, Brazil and Australia."//						1
101	Eonhealth	2014	USA	USA	101-200	“Eon health was established in 2014 (then as Matrix Analytics). Eon specializes in bringing advanced data analysis and management techniques to the medical industry, with a focus on identifying powerful applications for machine learning and artificial intelligence. We optimize provider workflows, improve patient care coordination, and impact patient outcomes."	“In 2014, Dr. Aki diagnosed a patient with stage IV lung cancer who was his same age. At the time there were no care coordination systems in place. It broke Dr. Aki’s heart to think of how many patients could be diagnosed earlier if only there were a smarter, more efficient way to collect, curate, and distribute relevant data to caregivers and patients. Determined to create sea change in complex …	Founder & Co-CEO: Dr. Akrum (Aki) Alzubaidi “Motive: In 2014, Dr. Aki diagnosed a patient with stage IV lung cancer who was his same age. At the time there were no care coordination systems in place. It broke Dr. Aki’s heart to think of how many patients could be diagnosed earlier if only there were a smarter, more efficient way to collect, curate, and distribute relevant data to caregivers and p…	Team largerly consists of computer scientists							Dr. Akrum Alzubaidi - Founder & Co-CEO						Essential Patient Management	“The incredibly powerful EPM platform is now more robust than ever. It is the only solution to identify Actionable Findings and longitudinally track patients, meaning you can rest assured knowing exams and procedures are scheduled and followed according to clinical guidelines. EPM features superior data science models that capture nodules with 98.95% accuracy and 98.99% precision.” The EPM Platfo…	“Eon uses the most advanced form of AI to create layered Computational Linguistics (CL) data science models. CL understands text and the linguistic structure of English, similar to how the human brain reads. EPM eliminates the noise by extracting clinically relevant information from radiology reports, saves FTE time, and improves patient outcomes.” “Eon EPM is the first and only solution to ident…	“Eon EPM is the first and only solution to identify incidental pulmonary nodules on Magnetic Resonance (MR), X-Ray, and Computed Tomography (CT) reports. This update allows facilities to capture approximately 25% more incidental pulmonary nodules.” “EPM is the first of its kind to use Computational Linguistics, a discipline of Artificial Intelligence (AI), that parses millions of patient radiolog…	NIS	NIS	NIS	NIS	NIS	NIS	“The incredibly powerful EPM platform is now more robust than ever. It is the only solution to identify Actionable Findings and longitudinally track patients, meaning you can rest assured knowing exams and procedures are scheduled and followed according to clinical guidelines. EPM features superior data science models that capture nodules with 98.95% accuracy and 98.99% precision.”	"The EPM Platform, which is short for essential patient management, first helpt to identify Actionable Findings. Then, the right module can be turned on (see image above) and meet MIPS and other requirements. Then, computational linguistics helps eliminate the noise by appropriately managing client data and by extracting clinically relevant information from radiology reports. It also helps to clo…	Radiology//Clinicians	“EPM is the first of its kind to use Computational Linguistics, a discipline of Artificial Intelligence (AI), that parses millions of patient radiology reports simultaneously and flags patients with single or multiple abnormalities who need additional follow-up procedures or exams.” "The EPM Platform, which is short for essential patient management, first helpt to identify Actionable Findings. Th…	NIS		1		1	1	1
102	Galileo CDS Inc	2015	USA	USA	1-10	"Galileo CDS is transforming diagnostic radiology. Galileo introduced the first clinical decision support tool based on Machine Learning to be used in Radiology. Galileo will simplify image observation and accelerate reporting for most radiology cases."	NIS	"R. Nick Bryan, MD, PhD, Founder, Chairman and Chief Scientific Officer: Dr. Bryan’s 30+ years of radiography research led to development of an observation checklist that enables rapid analysis of image sets for large population-based studies." // "Edward Herskovits, MD, PhD, Co-founder and Advisor: Dr. Herskovits has extensive experience in data mining, Bayesian methods for the analysis of multi…	Bio- and Biomedical Engineers, Chemical Engineers, Technology Engineers							Dr Nick Bryan - Founder	"Dr. Rudie is a clinical instructor in neuroradiology at the University of California, San Francisco. His research interests lie in translating artificial intelligence methods into clinical neuroradiology practice."					RadReport	"RadReport is a Machine Learning based Clinical Decision Support (CDS) tool that seamlessly introduces quality control and efficiency into radiology workflow.RadReport uses a proprietary Bayesian Expert System (BES) to arrive at a probabilistic Differential Diagnosis (DDx)."	'Benefits of RadReport RadReport helps the radiologist in the following ways It helps them more efficiently create consistent, higher quality reports by providing a checklist of carefully predefined KFs to feed the proprietary Bayesian Expert System (BES). The probabilistic Differential Diagnosis (DDx) generated serves as an additional check confirming the Radiologist’s own diagnosis, and remindi…	'1 OBSERVATION Guides radiologist with validated image feature checklist Reduces observation errors while increasing speed 2 INFERENCE Suggests most likely conditions, including rare diagnoses Reduces inference errors while increasing speed 3 TRANSCRIPTION Drafts report and inserts into Reporting software Dramatically increases speed and report consistency RadReport prompts the Radiologists with …	Machine learning // ''RadReport is a Machine Learning based Clinical Decision Support (CDS) tool that seamlessly introduces quality control and efficiency into radiology workflow. RadReport uses a proprietary Bayesian Expert System (BES) to arrive at a probabilistic Differential Diagnosis (DDx).''	Machine Learning	Bayesian Expert System alorithm	'Contemporary image production creates huge amounts of incredibly sophisticated data, from which useful information remains to be extracted in order to make clinical diagnosis through image interpretation.''	NIS	NIS	'Galileo CDS is the first clinical decision support tool based on Machine Learning to be used in Radiology. Galileo will simplify image observation and accelerate reporting for most radiology cases. Automate your non-reimbursable tasks with integrated diagnostic decision support and standardized report generation. Based on 20+ years of research, our solutions are designed to reduce the risk of hu…	NIS	Radiologists	"RadReport prompts the Radiologists with a validated set of image Key Feature (KF) inputs. It then recommends the most likely diagnoses and prepares a draft radiology report. The radiologist may modify the stated diagnoses and add any detailed descriptions specific to the case at hand. RadReport integrates analytical capabilities into conventional radiology transcription systems, automatically po…	NIS				1
103	Glassbeam	2004	USA	USA	11-50	"Glassbeam is a machine data analytics company bringing structure to complex data generated from any connected machine in the Industrial IoT industry. Bringing structure and meaning to data from any connected device, Glassbeam provides actionable intelligence to the Internet of Things. Glassbeam’s next generation cloud-based analytics platform is designed to organize and analyze multi-structured …	“2009 - The Company was Founded, 2013 - The Company receives $3,000,000 New Financing , 2014 - The Company adds on $2M to refine its IoT platform, SCALAR, 2015 - The Company links Partnership With OnProcess Technology to Optimize Service Supply Chain Operations”	"Puneet Pandit is the Co-founder, Chief Executive Officer of Glassbeam, and serves on its Board of Directors. Puneet has over 25 years of global experience as a management consultant and as an operational executive building, scaling, and managing businesses with leading edge technologies ranging from Industrial IoT analytics in the healthcare market to data center-based storage networking vertica…	Mainly software engineers and specialists (about 90%), 1 healthcare solution specialists with imaging service engineering experience, the rest includes people in HR, Marketing and Strategic Management											1		Glassbeam Clinsights	“Driving Clinical Insights for Optimizing Machine Uptime and Utilization for Clinical Engineering and Radiology Groups by Leveraging AI and Machine Learning Powered Glassbeam Machine Data Analytics Platform.” The data analytics platform has a lot of different features that are focussed on visualizing for example the status of clinical machines, if the machines are healthy but also analyze patient…	“helps in identifying the troubleshoot issues by analyzing the data, comparing it with historic data elements against current findings and giving insights. This eliminates the time spent in troubleshooting and escalations and saves time and money.” “Service management: —Recover $Millions in lost revenues by increasing machine uptime to 99% and above through rule-based anomaly detection and alerti…	“”The company provides tools to manage and transform complex data for analysis and helps healthcare institutions to to get high levels of data value from their advanced machines addressing complex machine log data” “The solution is able to quickly parse complex machine log data and provide advanced analytics that were not previously available. The Glassbeam solution can: “ “ » Quickly transform a…	Machine learning // Building a machine learning algorithm may only take up 20% of the total time spent by a data scientist, but significantly longer amounts of time must be spent transforming the data for use before the model can be trained. This process becomes even more challenging when complex log data, with a wide variety of potential variables that cannot be manually parsed in an efficient m…	Machine Learning	NIS	Complex machine data // “Glassbeam’s core expertise in transforming complex machine data into analytics, by leveraging state-of-the-art rules engine and out-of-box applications, enable leading hardware and software manufacturers to reduce support costs, get deep intelligence into installed base usage, and increase revenues with value add services.”	NIS	NIS	“Glassbeam is the machine data analytics company. Bringing structure and meaning to data from any connected device, Glassbeam provides actionable intelligence around the Internet of Things. Glassbeam's next generation cloud-based analytics platform is designed to organize and analyze multi-structured data, delivering powerful product and customer intelligence for companies including IBM, HDS, Aru…	NIS	"Healthcare market - OEMs, end customers and third party service providers - Siemens, GE Healthcare, and VytronUS - Dimension Data’s ITaaS Business Unit - IBM, Dell EMC, and PTC."	"This is a cloud based unified search and log management solution. It supports in the in-depth analysis of machine data and make it a reality by enabling the user to search and explore any volume or variety of data (structured or unstructured) across any internet connected device including data setter machines, industrial machines, medical devices and automotive sensors."	"With a patented approach to integrate rules into a data pipeline, Glassbeam has now upgraded its Clinsights™ application suite for the healthcare provider market to define domain specific rules and triggers for MRI and CT Scanners. Each day business value is being delivered by increasing machine uptime and patient throughput at over 100 healthcare facilities across the United States. "//"Healthc…		1		1									1
104	Glassbeam	2004	USA	USA	11-50	"Glassbeam is a machine data analytics company bringing structure to complex data generated from any connected machine in the Industrial IoT industry. Bringing structure and meaning to data from any connected device, Glassbeam provides actionable intelligence to the Internet of Things. Glassbeam’s next generation cloud-based analytics platform is designed to organize and analyze multi-structured …	“2009 - The Company was Founded, 2013 - The Company receives $3,000,000 New Financing , 2014 - The Company adds on $2M to refine its IoT platform, SCALAR, 2015 - The Company links Partnership With OnProcess Technology to Optimize Service Supply Chain Operations”	"Puneet Pandit is the Co-founder, Chief Executive Officer of Glassbeam, and serves on its Board of Directors. Puneet has over 25 years of global experience as a management consultant and as an operational executive building, scaling, and managing businesses with leading edge technologies ranging from Industrial IoT analytics in the healthcare market to data center-based storage networking vertica…	Mainly software engineers and specialists (about 90%), 1 healthcare solution specialists with imaging service engineering experience, the rest includes people in HR, Marketing and Strategic Management											1		Glassbeam Studio	“A comprehensive tool to discover, prepare, transform, and visualize data from complex machine logs and disparate data sources.” This tool helps clinical organizations to comprehend all data in one system, transform it into a useful format and analyse the data. What this exactly looks like will be elaborated on in the fourth paragraph ‘functionalities and features of the product’.	Easy to use, instant data quality validation, ingest multiple data sources and files & reduce data organization time	"Discover Glassbeam Studio automatically discovers folder hierarchies and file formats and creates everything required to structure log data and create applications on it in one single click. Key Features Detect any time-series data, single line, or multi-line, separated by tab, pipe, colon or any other separator Identify directory structures and files that need to be parsed Detect almost all dat…	Machine learning // Building a machine learning algorithm may only take up 20% of the total time spent by a data scientist, but significantly longer amounts of time must be spent transforming the data for use before the model can be trained. This process becomes even more challenging when complex log data, with a wide variety of potential variables that cannot be manually parsed in an efficient m…	Machine Learning	NIS	Complex machine data // “Glassbeam’s core expertise in transforming complex machine data into analytics, by leveraging state-of-the-art rules engine and out-of-box applications, enable leading hardware and software manufacturers to reduce support costs, get deep intelligence into installed base usage, and increase revenues with value add services.”	NIS	NIS	“Glassbeam is the machine data analytics company. Bringing structure and meaning to data from any connected device, Glassbeam provides actionable intelligence around the Internet of Things. Glassbeam's next generation cloud-based analytics platform is designed to organize and analyze multi-structured data, delivering powerful product and customer intelligence for companies including IBM, HDS, Aru…	NIS	"Healthcare market - OEMs, end customers and third party service providers - Siemens, GE Healthcare, and VytronUS - Dimension Data’s ITaaS Business Unit - IBM, Dell EMC, and PTC."	"This is a cloud based analytic pulse for devices that use machine data. Using this, the company tries to convert customer support into a proactive revenue generating service by analyzing the machine data and alerting the customers using the device before the problems occur. "	"With a patented approach to integrate rules into a data pipeline, Glassbeam has now upgraded its Clinsights™ application suite for the healthcare provider market to define domain specific rules and triggers for MRI and CT Scanners. Each day business value is being delivered by increasing machine uptime and patient throughput at over 100 healthcare facilities across the United States. "//"Healthc…										1			1
105	Healthmyne	2013	USA	USA	11-50	“HealthMyne, Inc. (Madison, WI) leverages Point-of-Read quantitative imaging data to drive Point-of-Care clinical decision support workflow modules, better patient management decisions, impacting the cost and quality of care by reducing clinical variability. HealthMyne’s proprietary algorithms automate the extraction of quantitative imaging metrics at the Point-of-Read, greatly reducing inter- an…	“HealthMyne has its roots in a conversation one night between a few entrepreneurs in Madison, Wisconsin. While they each had successful healthtech startups under their belts, this time they were looking to do something even more innovative. These entrepreneurs were looking for a way to make a difference for doctors, both in workflow and in results. They not only sought to ensure that patient care…	Thomas Mackie - Rock is a Director of Medical Devices (part-time) at the Mortgridge Institute for Research in Madison and Emeritus Professor in the departments of Medical Physics, Human Oncology, and Engineering Physics at the UW-Madison. In 1997, Rock co-founded TomoTherapy Inc., which developed an innovative, integrated hardware/software system for accurate, image-guided radiation treatment del…	The HealthMyne Leadership Team is comprised of technology experts with a diverse range of specialties and backgrounds. Our team’s proven expertise spans everything from diagnostic imaging and radiation oncology to point-of-care applications software, informatics and medical content.			"HealthMyne has signed a joint development agreement with Mayo Clinic to evaluate the Quantitative Imaging Decision Support (QIDS)® platform in their Scottsdale, AZ facility for Therapy Response Assessments, which allows for a standardized method of determining the effectiveness of various treatment protocols used in cancer care. In current practice, due to significant inefficiencies in the proce…					Consultant Thomas Suby-Long	"HealthMyne has signed a joint development agreement with Mayo Clinic to evaluate the Quantitative Imaging Decision Support (QIDS)® platform in their Scottsdale, AZ facility for Therapy Response Assessments, which allows for a standardized method of determining the effectiveness of various treatment protocols used in cancer care. In current practice, due to significant inefficiencies in the proce…				QIDS RPM	"Rapid Precise Metrics (RPM) provides quantitative imaging metrics that are significantly more consistent than a radiologist measuring on their own. More consistent measurements translate into less uncertainty for clinicians when making important treatment decisions and can lead to better outcomes for patients."	'HealthMyne’s Quantitative Imaging Decision Support (QIDS)™ software platform addresses these challenges by providing clinical decision support within the clinical read and back out to the multidisciplinary team to enable precise patient management and drive clinical productivity.'' // HealthMyne's Rapid Precise Metrics (RPM) is designed to solve the consistency issue while also bringing greater …	1. Rapid Precise Metrics HealthMyne addresses this issue with its Rapid Precise Metrics (RPM)™ functionality, which empowers the Radiologist or any other clinician to identify a lesion once with a simple mouse gesture. Upon this initial determination, HealthMyne takes over to deliver: ● True, consistent Long/Short values delivered immediately to the report without verbal dictation minimizing inte…	A common question we get is how are we deploying Artificial Intelligence in our software? Currently we don’t directly put AI or Machine Learning (ML) in front of our users such as using it for Computer Aided Detection (CAD), but in the background there are multiple ways that these methods are utilized in the software and in development work today. 1. Exam Groups Determining the correct exam group…	Machine Learning	NIS	EHR database // Metrics are combined with data from the EHR and other clinical systems to improve clinical decision making and enable precise patient management at the point-of-care.	EHR database	NIS	“HealthMyne, Inc. (Madison, WI) leverages Point-of-Read quantitative imaging data to drive Point-of-Care clinical decision support workflow modules, better patient management decisions, impacting the cost and quality of care by reducing clinical variability. HealthMyne’s proprietary algorithms automate the extraction of quantitative imaging metrics at the Point-of-Read, greatly reducing inter- an…	“HealthMyne, Inc. is focused on delivering Quantitative Imaging Decision Support (QIDS)™ for Radiology and Oncology with expansion to other clinical specialties and non-US markets over time. The company’s FDA-cleared software platform delivers image quantification, analytics and clinical information (EMR, RT, other data) into the primary workflow to drive clinical productivity; provides curated m…	Radiologists	"HealthMyne’s Quantitative Imaging Decision Support (QIDS)™ software platform addresses these challenges by providing clinical decision support within the clinical read and back out to the multidisciplinary team to enable precise patient management and drive clinical productivity. "// "HealthMyne's Rapid Precise Metrics (RPM) is designed to solve the consistency issue while also bringing greater …	"1.Advanced brain segmentation on MRI that utilizes multiple series to enhance the accuracy of segmentation of brain tumors, and organ segmentation for the liver 2.RPM is also at the heart of the enhanced Clinical Decision Support (CDS) Workflows built into the HealthMyne Platform. Metrics are combined with data from the EHR and other clinical systems to improve clinical decision making and enabl…		1		1					1
106	HeartFLow	2007	USA	USA	262-301	The company HeartFlow develops a software for cardiovascular applications that creates a personalized 3D model of the coronary arteries (arteries supplying blood to the heart) and analyzes the impact that blockages have on blood flow. Heartflow serves patients and customers worldwide. HeartFlow is a medical technology company transforming the way cardiovascular disease is diagnosed and treated.	In the year of 1995 - Began development of image-based modeling for coronary blood flow, Charles Taylor PhD: expert in computational fluid dynamics at Stanford University, Christopher Zarins MD: chair of vascular surgery at Stanford University, 2007 - Founded HeartFlow in Silicon Valley, California, 2011 - Awarded CE Mark, Commercially available in the Europe, 2014 - Received U.S. FDA de novo 510…	Charles Taylor PhD: expert in computational fluid dynamics at Stanford University, Christopher Zarins MD: chair of vascular surgery at Stanford University	Mostly Computer Science, Engineering, IT		Medical Affairs			Medical Affairs		Christopher K. Zarins: co-founder & Senior Vice President of Medical Affairs of HeartFlow Inc.						HeartFlow FFRct Analysis	"Our non-invasive HeartFlow FFRct Analysis leverages deep learning to create a personalized 3D model of the heart. By using this model, clinicians can better evaluate the impact a blockage has on blood flow and determine the best treatment for patients."	'Until now, non-invasive heart tests, such as stress tests, provided little information about chest pain. Searching for answers, doctors relied on invasive tests. Doctors are now using a new noninvasive test, the HeartFlow® Analysis, to help determine the best treatment for their patients.'' // Analysis is done using standard CCTA scans, without the need for additional imaging, radiation or medic…	1) Your doctor will order a standard CT scan, which provides detailed pictures of your coronary arteries, the blood vessels that supply blood to your heart muscle. 2) If the CT images show disease, your doctor will send the CT scan data to HeartFlow to create a computerized 3D model of your coronary arteries. 3) With trained specialists and proven calculations, powerful computers assess the blood…	Deep learning // “As the number of HeartFlow patients grows, the HeartFlow Analysis continues to improve as we apply deep learning technology to this vast set of data.”	Deep Learning	NIS	Data from global communities // “One of the benefits of HeartFlow’s cloud-based platform is that the technology utilizes the data we receive from our global community of clinicians,”	Community of Clinicians	NIS	The company HeartFlow develops a software for cardiovascular applications that creates a personalized 3D model of the coronary arteries (arteries supplying blood to the heart) and analyzes the impact that blockages have on blood flow. Heartflow serves patients and customers worldwide. HeartFlow is a medical technology company transforming the way cardiovascular disease is diagnosed and treated. /…	NIS	Doctors // Physicians	"Until now, non-invasive heart tests, such as stress tests, provided little information about chest pain. Searching for answers, doctors relied on invasive tests. Doctors are now using a new noninvasive test, the HeartFlow® Analysis, to help determine the best treatment for their patients."// "The HeartFlow Analysis may not be appropriate for all patients. If your physician suspects coronary arte…	"HeartFlow announces that more than 185 million patients now have access to non-invasive HeartFlow FFRct Analysis."			1
107	HeartVista Inc	2012	USA	USA	11-50	"HeartVista is a medical technology company that provides one-click diagnostic imaging. The HeartVista platform leverages existing scanners and contains all of the MRI tools needed for a comprehensive cardiac examination, with just one click." “HeartVista is an early-stage medical device company that develops real-time magnetic resonance imaging applications and development tools."	“Our technology originated in Stanford University’s Magnetic Resonance Systems Research Laboratory (MRSRL). We have spent decades developing advanced and real-time MRI applications and development tools to help physicians accurately diagnose cardiovascular disease, the leading cause of death worldwide”.	“One of the founders is Juan M. Santos. He has been working for HeartVista Inc since September 2008, as the CEO until June 2019. His educational background started with Bachelor programme’s in Industrial Engineering and Masters in Electrical Engineering. Subsequently, a PhD, Research Associate Program and Consulting Assistant Professor at Stanford University." // “The current CEO (since July 2019…	Mainly engineering and computer science, 1 medical specialist in cardiovascular diseases								Advisor		1 Chief Medical Officer			Cardiac MRI package	"the HeartVista Cardiac Package represents the latest advances in CMR, a common test for evaluating ischemia, ventricular and valvular function, myocardial viability, and arrhythmic diseases"	Fast, reliable, Simple	Real time image aqusition, image production, image manipulation	NIS	NIS	NIS	NIS	NIS	NIS	“Los Altos, Calif.-based Heartvista Inc. has received the U.S. FDA's nod for its One Click autonomous MRI acquisition software for cardiac exams. The company said that One Click is the first artificial intelligence (AI)-assisted solution designed specifically with the goal of enhancing the performance and results of cardiac MRI scans”. // “HeartVista is an NIH and venture capital funded medical d…	NIS	Clinicians	"The HeartVista One Click MRI™ Cardiac Package gives clinicians access to an AI-guided MRI platform"	NIS				1
108	HeartVista Inc	2012	USA	USA	11-50	"HeartVista is a medical technology company that provides one-click diagnostic imaging. The HeartVista platform leverages existing scanners and contains all of the MRI tools needed for a comprehensive cardiac examination, with just one click." “HeartVista is an early-stage medical device company that develops real-time magnetic resonance imaging applications and development tools."	“Our technology originated in Stanford University’s Magnetic Resonance Systems Research Laboratory (MRSRL). We have spent decades developing advanced and real-time MRI applications and development tools to help physicians accurately diagnose cardiovascular disease, the leading cause of death worldwide”.	“One of the founders is Juan M. Santos. He has been working for HeartVista Inc since September 2008, as the CEO until June 2019. His educational background started with Bachelor programme’s in Industrial Engineering and Masters in Electrical Engineering. Subsequently, a PhD, Research Associate Program and Consulting Assistant Professor at Stanford University." // “The current CEO (since July 2019…	Mainly engineering and computer science, 1 medical specialist in cardiovascular diseases								Advisor		1 Chief Medical Officer			RT Hawk Research	ONE CLICK MRI ADVANCE YOUR RESEARCH WITH AN AI-BASED MRI DEVELOPMENT PLATFORM Get the operating system and GUI-based design tools you need to quickly create and run your own imaging applications.	When you’re developing advanced reconstruction pipelines, you need powerful building blocks. RTHawk Research’s reconstruction engine is data-driven and performs in real-time. Reconstruction blocks include: Gridding Parallel imaging Gradient nonlinearity corrections Maxwell corrections Fat/water separation, and more RTHawk also lets you visualize the pipeline and graphically modify the settings so…	Creating pulse sequences Integrating deep learning algorithms Integrating with third-party devices Multi-nuclear imaging Real-time data processing with modular reconstruction blocks Interactive and real-time scanning	Deep learning // Integrating deep learning algorithms	Deep Learning	NIS	NIS	NIS	NIS	“Los Altos, Calif.-based Heartvista Inc. has received the U.S. FDA's nod for its One Click autonomous MRI acquisition software for cardiac exams. The company said that One Click is the first artificial intelligence (AI)-assisted solution designed specifically with the goal of enhancing the performance and results of cardiac MRI scans”. // “HeartVista is an NIH and venture capital funded medical d…	NIS	Physicians	"- Creating pulse sequences - Integrating deep learning algorithms - Integrating with third-party devices - Multi-nuclear imaging - Real-time data processing with modular reconstruction blocks - Interactive and real-time scanning."// "Support: - RTHawk Research was developed for cutting-edge researchers whose MRI applications require real-time imaging, control, and automatic feedback."	NIS				1
109	HeartVista Inc	2012	USA	USA	11-50	"HeartVista is a medical technology company that provides one-click diagnostic imaging. The HeartVista platform leverages existing scanners and contains all of the MRI tools needed for a comprehensive cardiac examination, with just one click." “HeartVista is an early-stage medical device company that develops real-time magnetic resonance imaging applications and development tools."	“Our technology originated in Stanford University’s Magnetic Resonance Systems Research Laboratory (MRSRL). We have spent decades developing advanced and real-time MRI applications and development tools to help physicians accurately diagnose cardiovascular disease, the leading cause of death worldwide”.	“One of the founders is Juan M. Santos. He has been working for HeartVista Inc since September 2008, as the CEO until June 2019. His educational background started with Bachelor programme’s in Industrial Engineering and Masters in Electrical Engineering. Subsequently, a PhD, Research Associate Program and Consulting Assistant Professor at Stanford University." // “The current CEO (since July 2019…	Mainly engineering and computer science, 1 medical specialist in cardiovascular diseases								Advisor		1 Chief Medical Officer			HeartVista cardiac package	"HEARTVISTA IS THE ONLY AI-GUIDED MRI PLATFORM. With a single click, the HeartVista smart heart protocol automatically prescribes the standard cardiac views, acquiring consistent & accurate images in a fraction of the time."	'CLINICIANS CAN REMOTELY MONITOR AND CONTROL PATIENT EXAMS IN REAL-TIME The HeartVista Cardiac Package allows you to see and review the data collected in real-time, even when you are off-site. Discover something unexpected? When facing complex decisions, technicians are able to request that you log on, even letting you take control of the exam from afar. Use this feature for consultation or teach…	“The HeartVista Cardiac Package is a realtime-based imaging platform. SSFP and GRE real-time Apps do not require breath-holding or cardiac gating. The scan plane can be adjusted on the fly and the images used to prescribe slices, bookmark scan planes, or detect and track transient events. These Apps record more than 30 frames per second (fps) to capture fine temporal details. Slices can be intera…	NIS	NIS	NIS	NIS	NIS	NIS	“Los Altos, Calif.-based Heartvista Inc. has received the U.S. FDA's nod for its One Click autonomous MRI acquisition software for cardiac exams. The company said that One Click is the first artificial intelligence (AI)-assisted solution designed specifically with the goal of enhancing the performance and results of cardiac MRI scans”. // “HeartVista is an NIH and venture capital funded medical d…	NIS	Physicians//Clinicians	"The HeartVista Cardiac Package allows you to see and review the data collected in real-time, even when you are off-site."// "Support: - helps the physician to view more accurately."	NIS				1
110	Huiying Medical Technology Co Ltd	2015	China	Asia	20-30	“Huiying is an international cloud computing, large data & AI tech that has created a digital medical imaging and tumor radiotherapy platform. It has also built a video intelligent screening system, leak detection system and the image Depth applied to the tumor, cardiovascular, acute abdomen and other single disease of artificial intelligence assisted diagnosis and treatment system.” // “The comp…	Huiying originally developed from an entrepreneurial team named ‘TARGETMAN’ founded in Palo Alto, Silicon Valley, USA in 2012. In 2013, it took in an Amsterdam team ’PICTURE’ to work on medical image diagnosis and processing. It was founded in April, 2015 by Xiangfei Chai in Beijing, China.	The founder of HY: Xiangfei Chai. “Dr. Xiangfei Chai, founder of Huiying Medcial, is a leading Medical Imaging (MI) and Artificial Intelligence (AI) expert in China with more than 10 years of interdisciplinary research and engineering experience in MI, AI, image processing and data analysis.”	“In Huiyihuiying's technical team, there are more than 30 people with a combination of medical and industrial backgrounds, including nearly 20 overseas doctors. In addition, Chai Xiangfei also set up a 30-person sales team to be responsible for cooperation with the hospital.”										“In Huiyihuiying's technical team, there are more than 30 people with a combination of medical and industrial backgrounds, including nearly 20 overseas doctors."			DR Chest	"The Chest DR Aided Diagnosis Platform can assist the diagnosis of chest DR andidentify & delineate of the lesion area automatically. The automatic diagnosis accuracy of chest pneumothorax, pulmonary nodules and tuberculosis can reach to 95%, which can be used for the preliminary screening of chest X-ray. It will Improve diagnostic efficiency and reduce the rate of missed diagnosis."	“The Chest DR Aided Diagnosis Platform can assist the diagnosis of chest DR and identify & delineate of the lesion area automatically. The automatic diagnosis accuracy of chest pneumothorax, pulmonary nodules and tuberculosis can reach to 95%, which can be used for the preliminary screening of chest X-ray. It will Improve diagnostic efficiency and reduce the rate of misdiagnosis.” 8	NIS	Deep learning // Huiyi Huiying conducts qualitative analysis of images through deep learning.	Deep Learning	NIS	Big data cloud platform // Huiyi Huiying includes a big data intelligent cloud platform that includes quantitative analysis of radiology. It can combine image data, clinical data, pathological data, genetic data, and follow-up data, etc.	NIS	NIS	'The company is now a national high-tech enterprise, and owns 3 projects supported by the National Natural Science Foundation of China (NSFC). The company currently has more than 200 people with more than 100 research and development teams.” // ● Vision: “Respect and care for every life. Let quality medical resources benefit everybody. Create a new ecological health care ecosystem.” ● Mission: “D…	“The company specializes in medical imaging technology, including digitization of medical images, a medical image cloud platform, and medical image analysis.”	Doctors	"The Chest DR Aided Diagnosis Platform can assist the diagnosis of chest DR and identify & delineate of the lesion area automatically. The automatic diagnosis accuracy of chest pneumothorax, pulmonary nodules and tuberculosis can reach to 95%, which can be used for the preliminary screening of chest X-ray. It will Improve diagnostic efficiency and reduce the rate of misdiagnosis."	"HY has cooperated with more than 800 top hospitals domestically on the scopes of clinic application and scientific research, including China PLA General Hospital, Peking Union Medical College Hospital, Beijing Friendship Hospital, Cancer Hospital Chinese Academy of Medical Science, Beijing Cancer Hospital, The Third Affiliated Hospital of Zhengzhou University, Ordos Health Alliance etc. "						1
111	Huiying Medical Technology Co Ltd	2015	China	Asia	20-30	“Huiying is an international cloud computing, large data & AI tech that has created a digital medical imaging and tumor radiotherapy platform. It has also built a video intelligent screening system, leak detection system and the image Depth applied to the tumor, cardiovascular, acute abdomen and other single disease of artificial intelligence assisted diagnosis and treatment system.” // “The comp…	Huiying originally developed from an entrepreneurial team named ‘TARGETMAN’ founded in Palo Alto, Silicon Valley, USA in 2012. In 2013, it took in an Amsterdam team ’PICTURE’ to work on medical image diagnosis and processing. It was founded in April, 2015 by Xiangfei Chai in Beijing, China.	The founder of HY: Xiangfei Chai. “Dr. Xiangfei Chai, founder of Huiying Medcial, is a leading Medical Imaging (MI) and Artificial Intelligence (AI) expert in China with more than 10 years of interdisciplinary research and engineering experience in MI, AI, image processing and data analysis.”	“In Huiyihuiying's technical team, there are more than 30 people with a combination of medical and industrial backgrounds, including nearly 20 overseas doctors. In addition, Chai Xiangfei also set up a 30-person sales team to be responsible for cooperation with the hospital.”										“In Huiyihuiying's technical team, there are more than 30 people with a combination of medical and industrial backgrounds, including nearly 20 overseas doctors."			Aortist	"Great breakthroughshave been made globally in 3D reconstruction, segmentation, centerline extraction, fracture analysis, and accurate measurement of diameter and length, based on The B-type aortic dissection."	“Aorta AI cloud platform. Great breakthroughs have been made globally in 3D reconstruction, segmentation, centerline extraction, fracture analysis, and accurate measurement of diameter and length, based on The B-type aortic dissection.	NIS	Deep learning // Huiyi Huiying conducts qualitative analysis of images through deep learning.	Deep Learning	NIS	Big data cloud platform // Huiyi Huiying includes a big data intelligent cloud platform that includes quantitative analysis of radiology. It can combine image data, clinical data, pathological data, genetic data, and follow-up data, etc.	NIS	NIS	'The company is now a national high-tech enterprise, and owns 3 projects supported by the National Natural Science Foundation of China (NSFC). The company currently has more than 200 people with more than 100 research and development teams.” // ● Vision: “Respect and care for every life. Let quality medical resources benefit everybody. Create a new ecological health care ecosystem.” ● Mission: “D…	“The company specializes in medical imaging technology, including digitization of medical images, a medical image cloud platform, and medical image analysis.”	Doctors	"Aorta AI cloud platform. Great breakthroughs have been made globally in 3D reconstruction, segmentation, centerline extraction, fracture analysis, and accurate measurement of diameter and length, based on The B-type aortic dissection. Arterial diameter measurement intersection ratio: 98%, Arterial diameter error: within 1.5mm, Increased accuracy: 50% or more, Efficiency: Accurate measurement of …	"HY has cooperated with more than 800 top hospitals domestically on the scopes of clinic application and scientific research, including China PLA General Hospital, Peking Union Medical College Hospital, Beijing Friendship Hospital, Cancer Hospital Chinese Academy of Medical Science, Beijing Cancer Hospital, The Third Affiliated Hospital of Zhengzhou University, Ordos Health Alliance etc. "			1
[truncated: 282 more rows]
[truncated: 51 more columns]
