# Supplementary material for: How do providers of artificial intelligence (AI) solutions propose and legitimize the values of their solutions for supporting diagnostic radiology workflow? A technography study in 2021
Source: Eur Radiol. 2022 Aug 18;33(2):915–24. doi: 10.1007/s00330-022-09090-x (PMC9889424; doi:10.1007/s00330-022-09090-x)
Supplement: Supplementary file 2 — (XLSX 210 kb) [file 330_2022_9090_MOESM2_ESM.xlsx]

## Sheet: Excluded Applications
	Excluded applications	Reasons for exclusion
	4Quant	4Quant created eg segmentation tools that are publicly available through github
	ACR Data Science Institute	Organization that facilitates the development and implementation of AI applications
	Advantis	AI?
	Alibaba Cloud	ET Medical brain. Enough information?
	Apollo Enterprise Imaging Corp	Not sure if they use AI, and their product arccDV is manufactured by intrasense, one of the companies we already include. I don't think we should include this one, but I don't just want to write them off. What do you think? https://www.apolloei.com/arccdv.html
	Avalon AI	Seems like company is not active anymore (founders state end date of working there at linkedin)
	axial3D	Company generates printed 3D models from 2D scans to generate better insights and facilitate patient communication. It seems more appropriate for surgeons but diagnosing pathologies (in general) is also mentioned
	Biotronics 3D	AI?
	Blackford Analysis	It is a platform that offers applications, but they also offer their own, named Smart localizer. Not sure if it uses AI. https://www.blackfordanalysis.com/application/blackford-smart-localizer/
	Bold Brain Ventures	Investment fund
	Butterfly	Probe + platform, only to support the probe
	Camerad Technologies	Their system takes a picture of a patient's face and combines it with radiological imaging data to reduce the amount of wrong patient errors. Requires their camera and no clear use of AI
	Chetu inc	They develop (custom) software solutions e.g. PACS & DICOM viewers and AI solutions. Do not seem to offer a specific solution/application
	Chimaera	SDK & OEM
	Cimtec	Facilitates the commercialization of medical imaging technology
	Clario	Intelligent workflow system, AI plugin announced but no clear indication their workflow system is based on AI
	ClearVoxel Imaging	Not a lot of information available
	Clickview Corporation	Reporting, cant really make sense of what they exactly do and if AI is involved. I did include reporting applications because they support the diagnostic process of radiology. If it contains AI, do you think we should include this company? Agree, include it if AI is involved.
	Client Outlook	No specific referral to the use of AI
	Corstem	is being acquired by Circle Cardiovascular Imaging
	CuroCloud Corporation	Seems to be concerned with data storage and security
	D.A.T.A. Corporation AUTOMED	Can't find any reference to AI
	Dai Nippon Printing Co Ltd	Focus on image printing
	DeepCare	Dental
	DEEPRADIOLOGY	Not a lot of information available
	Dia scan	Cannot find information
	dmed.ai	Seems not to exist. Founder is CEO of Deepradiology now
	DOCTORSMART AI LLC	Seems to be more of an tele(radiology) service, + AI from third parties: "Machine learning & neural network solutions provided by our partners, are capable of processing CT/MRI, X-ray, and ultrasound scans, to assist in clinical diagnosis."
	eimage global Inc	Platform without indication of use AI, education, research, teleradiology
	EnvoyAI	PACS integration tool & marketplace
	FlowSIGMA	AI?
	Flywheel	Research platform
	Fovia Inc	SDK + AI software that can be integrated in the developer's software application
	FUJIFILM Medical Systems USA, Inc.	Hardware focus
	Glialab	Young entrepreneur, not sure if the company is still operating. Interesting story, website offline
	Healthlevel	Does not seem to leverage AI
	Hologic	Offer machine learning based software but seems to be offered as an upgrade for their hardware systems
	Hook	Cannot find information
	i-Solutions Health	Website in German, can't find anything on AI
	image analysis	Focus on clinical trial solutions
	imagen technologies	Very promising, but no information available
	imagia	EVIDENS is a unique collaborative AI ecosystem that gives hospitals, medical device manufacturers, pharmaceutical companies and diagnostic companies the opportunity to benefit from a broad clinical network and the ability to use personalized medicine to its fullest potential.
	ImagineSoftware	Financial risk (billing solution)
	inContext.ai	NLP, not a lot of information available
	Inference Analytics	Not a lot of information available
	Infinitt	Can't find anything related to AI except for a comment on development of AI in general
	INSIGHT Healthcare Information Systems	Can't find anything related to AI
	Intel Corporation	Offer hardware, SDKs, toolkits etc
	Intelligent ultrasound stimulation	Is Intelligent Ultrasound Group plc
	Interfierce, Inc.	Cloud based integration solution for facilitating the integration of third party AI solutions into the workflow
	InterSystems	"plans to introduce machine learning" - 23 august 2019. Nothing specific yet
	Intrasense SA	Seems like their AI is 12Sigma's. The AI applications "..discover" are already included under "12Sigma". For the other applications they don't mention AI. Should we therefore exclude Intrasense? So you mean the other three apps are already considered. IF so, yes, let's exclude this if it is not mentioned as an AI application
	Konica Minolta Healthcare Americas, Inc.	According to this article https://www.globenewswire.com/news-release/2018/02/20/1362087/0/en/Konica-Minolta-Healthcare-s-Exa-Enterprise-Imaging-Delivers-Intelligent-Analytics-to-Radiology-Departments.html, Konica Minolta has been including AI in Exa. But I can't seem to find anything on AI on their website https://konicaminoltahcit.com/exa/
	KUKA robotics	Hardware focus
	LogicNets	"With LogicNets you can directly create powerful applications to automate and share your special expertise — whether business, technology, medicine, or any other field. No coding is required. Instead, you visually map your knowledge and leverage our use case-specific packaging options to create ready-made solutions for your unique processes."
	MagView	Not clear if the company uses AI
	MD.AI	Platform to help people and organizations build medical AI applications
	MDW LLC	Provides a platform for e.g. AI solutions
	Medaphor	Changed name into Intelligent Ultrasound Group plc
	Medexprim	Extracts and anonymizes imaging data for research purposes
	MEDNAX Radiology / vRad	Physician services and tele radiology
	Medymatch	Renamed to MaxQ-AI
	metamind	Links to Salesforce
	MeVis Medical Solutions AG	"This development resulted in two independent companies, the Fraunhofer Institute for Medical Image Computing MEVIS (focusing on science and research) and MeVis Medical Solutions AG (concentrating on the commercial development and marketing of applications)." Limited info I'd say if included either this one or fraunhofer mevis
	Micrima	New way of breast imaging (hardware) combined with AI
	nanotech galaxy	Changed' focus towards vehicles
	NEC Corporation	NEC corporation did develop an application together with the Tokyo institute of technology that uses AI to fuse different imaging modalities (adding for example thermal imaging) https://www.nec.com/en/press/201706/global_20170605_01.html, https://www.nec.com/en/press/201706/images/0501-01-01.pdf. But this is not a 'conventional' way of imaging, and an article from 2016 showed that they moved away…
	neuropsycad	Solution of NeuropsyAI
	Niramai Health Analytix Private Limited	AI solution for diagnosing breast cancer in an early stage through thermal images
	NTT Data Services	Large company that offers many services. Can't find any specific solutions on their website https://us.nttdata.com/en/industries/healthcare-and-life-sciences, but came accross an article that suggest that they do have an application https://www.nttdata.com/global/en/media/press-release/2018/october/ntt-datas-artificial-intelligence-diagnosis-support-solution# What do you think about this one?
	NVIDIA	Seem to only offer SDKs
	OBS Korea known as DEEPNOID	Mentioned as Deepnoid
	OneMedNet	Focus on data management and brokerage
	Osimis	Focus on image transferring, collaboration, and storage. They enable 'access to the innovation that is out there'. Their platform helps to achieve interoperability
	PacsCare/American Imaging Consultants	I can't find any evidence of AI. They were at RSNA 2018 (machine learning/CAD category) and seem to offer several solutions. Did I overlook anything or should we exclude them? https://www.pacscare.com
	PACSHealth LLC	Not clear if the company uses AI
	Paxeramed Corp known as PaxeraHealth Corp	Displays, AI aimed at retail
	Perceiv.ai	Platform that calculates Alzheimer's risk for clinical trials based on several data inputs
	Perspectum diagnostics	Not clear if solutions contain AI. News about investments to develop AI solution in collaboration with GE nov. 2018
	Prana.ai	All I can find is a solution for using Lidar sensors
	Pure Storage	Focus on storage/infrastructure to facilitate AI
	Qalibre-MD	Standardizes MRI output through physical phantoms and machine learning
	Quantative Insights	Acquired by Qlarity imaging
	R.a.w.	R.A.W. Srl is a startup born to develop the project Endo-Sight, an augmented reality guidance for mininvasive surgical procedures. Its core skills are 3D reconstructions of radiological scans (CT, MRI, PET) and spatial positioning of renderings.
	RAD AI	Information offered is very limited
	RADLogics, Inc.	"The RadLogics Virtual Resident is a vendor- and modality-agnostic software platform. It can support applications that analyze CT, X-ray, MRI and ultrasound scans."
	RadNet/eRAD	Focus on AI and investing in AI research and development, but no explicit direction or solution
	RadSupport	Cannot find information, website offline
	Realize	"Deep Learning Company Realize Inc. has been acquired by MediDEX Venture Capital (Pty) Ltd."
	RSIP vision	"RSIP Vision provides Computer Vision and Image Processing consulting and outsourcing"
	Scality	Data management/storage/protection/archiving
	Sectra	Offer a PACS with incorporated tools. Not sure if tools are based on AI and not sure if tools are third party
	Seno Medical Instruments Inc	Focus on Opto-acoustic imaging (hardware?)
	Shenzhen Imsight Information Technology Co Ltd	Already listed under Imsight medical technology
	Sigtuple	Solutions for eg hematology. Solution for chest x-ray in research, no more info available
	Smart Reporting GmbH	Reporting as a 'gateway' to facilitate AI applications
	Sorna Corporation	Image distribution, no AI
	SPIE - The international society for optics and photonics	Non profit society for information exchange, continuing education, publications, patent precedent, and career and professional growth.
	SyntheticMR	Not clear if the company uses AI
	Techsomed	Solution for monitoring & guiding thermal ablation
	TeraRecon	"TeraRecon's NorthStar AI Explorer™ is the culmination of more than 20 man-years of effort. It is an AI content-enabled medical imaging console which stands to revolutionize the way physicians incorporate the galaxy of third party AI machines into their PACS workflow."
	Thales	Hardware focused & platform that facilitates OEMs
	TOMTEC CORPORATION	Do work with AI, not sure if AI is integrated in diagnostic imaging applications e.g. IMAGE-COM: https://www.tomtec.de/products/application-finder/image-com
	USARAD Holdings Inc	Teleradiology/second opinions
	Varian Medical Systems	Focus on radiotherapy
	Visage Imaging, Inc.	AI?
	VisExcell	Lack of information, unknown if the company still exists
	Vital	Teleradiology/second opinions
	VoxelCloud	Enough information?
	WinguMD, Inc.	Platform to store and communicate patient information (eg pictures). They mention being able to apply machine learning but do not go beyond mentioning it
	Yuan high-tech development	Their AI seems to be capable of a lot but I cannot find any specific application for radiology
	Ziosoft	AI?
	Exclusion reason	Count
	marketplace for other applications	10
	connection between RIS and PACS	4
	do not work with any medical imaging data	12
	no clear reference to AI in their description	26
	discontinued, merged, or bought by other companies	15
	Focused on a different area of radiology	16
	Not enough information	11
	Teleradiology (offer the service)	5
	SDKs and OEMs	11
	Extending their own hardware	2

## Sheet: Included Applications
	Company																					Use of Domain Experts (Radiologists)											Value propositions quantified
	Name	Number of applications	Foundation year	Age in years	Headquarter Location-Country	Headquarter Location-Region	Size (no of full-time employees)	Size Quantified	Core business	Core business-Detailed	Core Business Simple	Origin & History	Origin quantified	Founders	Technical founder	Medical foudner	Both Technical and Medical	Other backgrounds	Other- What specific background	Founder - Main		Research & Development (R&D)	Test Phase	Validation	Design & Implementation	Customer Management, Marketing & Sales, Distribution	Founder & Top Management	Advisors	Partnerships	Other	Use of domain experts - Main		Speeding up the work	Reducing costs	Reducing work pressure for medical practitioners	Efficiency	Making better decisions	Quality of care	Quality	Value proposition - Main		Legal - Company Level	Partnership	External credibility	Resources	Team and Expertise	Company credibility	Scientific	Practical implementation
					Based on the headquarter, use ";" to seprate multiple locations	NA: US and Canda; EU (exclude UK!); Asia; Australia; Africa; Latine America;	based on the number of employees. Indicate the estimates, If not available, see if you can find the annual revenue; you can estimate and also make it as a range, e.g., 20-30	Micro (<10), Small (10-49), Medium (50-249) Large (250+), 0 (NIS) - (OECD) from chantal	The main products/services of the firm, in which industry it is (e.g., software, medical management consultant, ); write down the details and examples from the case			How the company was founded in the first place, e.g., as a spin off of the university, as a startup, as a spin off of a large medical company, …		Who are the founders and what are their expertise			E.g. studies/ work in both fields or studies like Biomedical engineering, etc		BA: Manamgenet and Organization, Strategy, Business Administration, Commerce etc.
1	12 Sigma Technologies	5	2015	6	US	US & Canada	50-200	Medium	I: Health software company // P&S: deep learning diagnosis, intelligent medical data analysis, cloud-based CAD	Computer Software	Digital Tech/Service	Startup	Startup	Xin Zhong (CEO), expertise: deep learning and computer vision // Dashan Gao (CTO), expertise: deep learning and computer vision	2	0	0	0	NIS	Technical		1				1					Involved		1			1			0	Efficiency		1	1	Legal-and-Partnership	1	1	Resourcs-and-Teams/expertise	1 1	1
2	16BIT Inc.	3	2017	4	US	US & Canada	1-10	Micro	I: computer software// P&S: intelligent medical image analysis systems for breast cancer, screening, neurological emerency detection and pediatric bone age	Computer Software	Digital Tech/Service	Startup	Startup	Alex Bilbily, expertise: egineering & radiology // Mark Cicero, expertise: engineering & radiology	0	2	0	0	NIS	Medical		"We were provided with 12,612 training images from two U.S. hospitals donated to the RSNA" // "No augmentation was used on the validation set. These values were chosen based on our “radiologist gestalt” as to what would be realistic variance from image to image in practice."					"Partnered with some of the world’s most prestigious institutions and founded by radiologists with technical backgrounds in engineering and computer science, 16 Bit blends these domains to craft the most advanced diagnostic algorithms for medical imaging."		"16 Bit Inc. has several partners that help them revolutionize medical diagnoses: The Prospects Oncology Funds, Health Innovation Hub, Medical Imaging University of Toronto, Nuance, Envoy AI, Sunnybrook, BSAdiagnostics, Carbon60, Nvidia and C15." // " Partnered with some of the world’s most prestigious institutions and founded by radiologists with technical backgrounds in engineering and computer…		Involved		1	1		1		1	1	Efficiency-and-Quality			1	Partnership	1	1	Resourcs-and-Teams/expertise	1	1
3	ChironX (Advenio)	1	2010	11	India	Asia	26	Small	"Advenio TecnoSys Private Limited is a medical practice company based out of #80-81 SCO 19-C Sector, Madhya Marg, Chandigarh, India."	Computer Software	Digital Tech/Service	Startup	Startup	Mausumi Acharyya // AI and imaging expert, tech entrepreneur, PhD computer science	1	0	0	0	NIS	Technical											Not present					0			0	NoClaim				No-Formal Credibility			No-Company Credibility
4	AI Analysis, Inc.	1	2013	8	US	US & Canada	1-10	Micro	"A.I. Analysis, Inc. is a medical software company specializing in the application of artificial intelligence (AI) to radiology."	Medical devices	Medical Devices	NIS	NIS	Julia Patriarche, Ph.D., "Julia received her doctorate at Mayo Clinic College of Medicine in Rochester, Minnesota, in medical science and medical imaging. After completing the doctorate, Julia did fellowships in neurology and medical informatics, also at Mayo Clinic, and served as an assistant professor and an affiliate faculty member at University of Hawaii at Manoa. She received her undergradua…	1	0	1	0	NIS	Tech-and-Med								Medical Advisor		1 Chief Medical Officer	Involved					0			0	NoClaim				No-Formal Credibility			No-Company Credibility
5	Aidence	1	2015	6	The Netherlands	Europe	11-50	Small	I: medical devices // P&S: AI solution for analysis of medical images and data // Aidence provides Artificial Intelligence (AI) solutions for analyses of medical images and data to identify underlying health issues. Lung CAD (L- CAD) is the company’s first CE-certified software providi ng highly accurate detection and reporting of pulmonary nodules on CT-chest"	Medical devices	Medical Devices	startup	Startup	Mark Jan Harte, expertise: computer science // Jeroen van Duffelen, expertise: management and organization	1	0	0	1	Business	Tech-and-Other		Training // "Veye is trained with the help of numerous highly specialised radiologists annotations andchecking over 45.000 scans. Using their input and validation, Aidence has built clinically relevant algorithms with a very high level of accuracy"		"Veye is trained with the help of numerous highly specialised radiologists annotations andchecking over 45.000 scans. Using their input and validation, Aidence has built clinically relevant algorithms with a very high level of accuracy"					University of Edinburgh Imaging (not stated specifically what this partnership entails)		Involved		1	1	1	1	1		1	Efficiency-and-Quality		1	1	Legal-and-Partnership	1	1	Resourcs-and-Teams/expertise	1	1
6	Aidoc Medical Ltd.	4	2016	5	Israel	Middle East	51-200	Medium	Aidoc Medical is a software company that “develops the most advanced healthcare-grade AI based decision support software. Our technology analyzes medical imaging to provide the most comprehensive solution for detecting acute abnormalities across the body, helping radiologists prioritize life threatening cases and expedite patient care”.	Hospital & Health Care	Medical Institutions	"The company was founded in 2015 by three israeli entrepreneurs: Elad Walach, Michael Braginsky and Guy Reiner. The three founders have a common past, they started their careers at “Talpiot”, the Israeli Defence Force elite technology program.3 There is no more information provided."	Startup	Elad Walach, CEO and Co-founder has been leading the company through three rounds of investment. While working at Talpiot (the previously mentioned israeli defense program) he lead AI research, managing several teams involved with machine learning and computer vision projects. Previous to that, Ela studied Mathematics and Physics at the Hebrew University of Jerusalem and published several papers …	1	0	0	2	Physics	Tech-and-Other		partnership with university	"CEO Elad Walach also announce on November 2018 a partnership with the American College of Radiology Data Science Institute, the University of Rochester Medicine and Nuance Healthcare. In this project, the aim is to monitor the performance of AI algorithms deployed to support medical decisions to ultimately meet the requirements of the FDA regarding post-surveillance of a diagnosed patient."		partnership with hospitals				"Aidoc also has partnered with LifeBridge Health, a hospital management company that owns several hospitals in the Greater Baltimore region, US.14 In a youtube video, Elad Walach (CEO of Aidoc) discusses the partnership and implementation of their software solution at LifeBridge own hospitals.", "CEO Elad Walach also announce on November 2018 a partnership with the American College of Radiology D…	There is a medical department specialized in radiology and led by Gal Yaniv (Chief Medical Officer) and Eyal Morag (Medical Director)	Involved		1		1	1	1		1	Efficiency-and-Quality		1	1	Legal-and-Partnership	1	1	Resourcs-and-Teams/expertise	1	1
7	AIExplore/NTUST	6	2016	5	Taiwan	Asia	11-50	Medium	AI Platform for smart healthcare, smart manufacturing, smart city and smart agriculture	Computer Software	Digital Tech/Service	University spinoff	University spinoff	Prof. Ching-Wei Wang, BA, MsC IT, system and software, PhD in Computer Science,	2	0	0	0	NIS	Technical											Not present		1			1			0	Efficiency				No-Formal Credibility			No-Company Credibility
8	AlgoMedica	1	2012	9	US	US & Canada	1-10	Micro	Aglomedica is an AI software company that is a specialist in improving radiology images. The software package that they’re selling is called PixelShine.	Computer Software	Digital Tech/Service	Founded in 2012 by 2 entrepreneurs: Jagdish Vij and Ramesh Neelmegh. Vij has a background in electrical engineering and Business Administration and Neelmegh in engineering	Startup	Jagdish Vij // Founder / CEO // Curious and passionate about starting new companies aimed at solving complex problems (such as medicine, radiology, behavioral marketing, e commerce) by intelligent use of big data, analytics, machine learning and related technologies. Strong believer in developing the best solution improving the quality of noisy CT scans. // Ramesh Neelmegh // Vice President Engin…	2	0	0	0	NIS	Technical											Not present		1	1		1			0	Efficiency		1		Legal		1	Teams/Expertise	1	1
9	Arterys	4	2016	5	US	US & Canada	51-100	Medium	“Industry: Software” // "Arterys Inc provides software solutions. The Company develops a software-as-a-service analytics platform for revolutionizing medical imaging and health care through ultra-fast cloud computing, advanced visualization, and deep learning solutions."	Information Technology and Services	Digital Tech/Service	“Before we founded Arterys, we were graduate students, searching for a way to make medicine better. Faster. More precise. We pushed the boundaries of our disciplines until they finally overlapped, intersecting cloud computing with cutting edge medical image acquisition. Soon after, Arterys was founded on our shared beliefs:” // “Medicine should be powered by data. // Physicians should be empowere…	Startup	John Axerio-Cilies // “CTO & Co-Founder, Board Member” // “PhD in Engineering Stanford, Stanford Graduate Business School PRIE Program” // Fabien Beckers // “CEO & Co-Founder, Board Member” // “PhD Cambridge University, MBA Stanford Graduate Business School” // Albert Hsiao // Co-founder // “Md-PhD Medical Scientist Training Program” // Shreyas Vasanawala // Co-Founder // “PhD at Stanford”	1	2	0	1	Business	Tech-and-Med										“Advanced Application loaded with powerful clinical AI application made by radiologists, for radiologists”	Involved					0		1	1	Quality		1	1	Legal-and-Partnership	1	1	Resourcs-and-Teams/expertise
10	Balzano Informatik AG	1	2011	10	Switzerland	Europe	11-50	Small	"We provide AI for augmented diagnosis with medical MRI. Our solutions and tools interpret, measure and predict on MRI and CT scans. We specialize in classification, quantification and predictive analytics for clinical 3D images (MRI, CT), EHR and clinical documentation through deep learning or traditional machine learning technologies. For optimization, we leverage recurrent neural networks and …	Information Technology and Services	Digital Tech/Service	“Our company is the third successful software venture initiated by founder and majority shareholder René Balzano, with the company’s origins in a spin-off of ETH Zurich in 1989. Balzano Informatik AG in Zurich, Switzerland, and its sister-company Balzano Informatics Inc in Florida, USA, were both incorporated in 2011 . Balzano’s solutions are produced in Switzerland, following the country’s tradi…	University spinoff	Rene Balzano: „Entrepreneur, Business Incubator, Strategy & Business Developer, IT Architect. Technology Focus: Machine Learning, Artificial Intelligence, Cloud Architectures.“	0	0	0	1	Business	Other				"Image data used for training the ScanDiags AI is labeled through automatic text extraction from clinical reports and augmented with manual validation by experienced radiologists"					"In cooperation with Swiss hospitals￼, a comprehensive catalog containing the majority of MRI-identifiable clinical conditions is being AI-trained. ￼The ongoing engineering process will continu- ously add new modules from this catalog to the ScanDiags product.”		Involved			1		1			0	Efficiency		1	1	Legal-and-Partnership	1	1	Resourcs-and-Teams/expertise	1	1
11	Caption Health	1	2013	8	US	US & Canada	11-50	Small	"Caption Health is empowering healthcare providers with new capabilities to acquire and interpret ultrasound exams using AI."	Medical devices	Medical Devices	"Caption Health was founded in 2013 on a simple but powerful concept: what if we could use technology to emulate the expertise of highly trained medical experts and put that ability into the hands of every care provider? Our vision is to move specialty diagnostics and decision-making to the point of care for every patient exam. Caption AI empowers healthcare providers with new capabilities to acq…	Startup	"An entrepreneur and neuroscientist at heart, Charles is always looking for ways to solve the most impactful and challenging problems with technology. He has used his unique skillset of engineering, computer science, and neuroscience to co-found and lead Caption Health on their mission to bring deep learning to healthcare. Prior to founding Caption Health, he was an expert in deep learning at MIT…	1	0	1	0	NIS	Tech-and-Med		"Our proprietary protocols enable us to efficiently collect algorithm training data from expert clinicians and healthcare institutions." // Partnerships								Chief Medical Officer "Randy is an accomplished world renowned academic cardiologist who was a pioneer in noninvasive cardiology, and the role of ultrasound in cardiovascular diagnostics. He held faculty and clinical positions at many prestigious universities—including Stanford, University of Virginia, Mayo Clinic and Emory University Medical School where he was both Associate Dean and Director o…	Involved					0		1	1	Quality		1		Legal			No-Company Credibility
12	Behold.ai	1	2015	6	England	United Kingdom	11-50	Small	“Behold.AI uses state-of-the-art artificial intelligence technologies to help radiologists diagnose radiology scans across all modalities. Behold.AI works with the National Health Service in the UK to help tackle the ever increasing workload crisis facing radiology departments every day. “Behold.ai utilise cutting-edge science to pioneer new forms of diagnostic medicine; this revolutionary approa…	Medical devices	Medical Devices	“Behold.ai, a Madison, WI-based startup developing software that flags abnormalities in medical images to help radiologists make diagnostic decisions, (...) was acquired by a London-based healthcare entrepreneur. The buyer was Simon Rasalingham. He founded Medica Group, a U.K. provider of teleradiology services, in 2003 and sold it in 2013. Now, Rasalingam and others on Behold.AI’s team plan to c…	Startup	"Simon acquired behold.ai in October 2017. In 2003, Simon founded MEDICA Group which he built up to be the UK’s largest and most successful teleradiology provider before leaving in February 2013. He sold MEDICA to the largest charity in the UK, Nuffield Health. The startup was entirely self funded; taking huge personal financial risk (including remortgaging his house!), Simon grew MEDICA into a n…	2	0	0	1	Business	Tech-and-Other		1				Emma’s primary goal is to deliver a patient and client focused approach to our services with complete end user satisfaction	1	Medical Advisor experienced sonographer		"Tom ensures our AI cognitive computing platform aligns with our vision for Radiologists."	Involved		1			1			0	Efficiency		1		Legal			No-Company Credibility
13	Bialogics Analytics	2	2010	11	Canada	US & Canada	11-50	Small	"Bialogics provides innovative data transformation to the healthcare setting, enabling informed business decisions, greater efficiency and improved patient outcomes."	Hospital & Health Care	Medical Institutions	Startup	Startup	"Jeff is an accomplished Senior Leader in the healthcare technology, with over 25-years of experience at startups and rapid growth-stage companies across all sizes including multinational OEM providers. Jeff’s role is to provide leadership in the sales, marketing and business development as well as sitting on the Board. Prior to co-developing Bialogics, Jeff was the Director of Informatics Sales …	0	1	0	0	NIS	Medical		"Bialogics’ AI-Ready Business Intelligence (BI) Platform has been developed in collaboration with healthcare clients and business partners to provide fully interoperable and innovative data analysis solutions:"						"Tim is the CEO of emtelligent Solutions and an Emergency Trauma Radiologist, Tim also hold the appointment of Vice-Chair, Clinical Informatics, University of British Columbia, Division of Radiology Tim’s 24 years of medical and IT experience actively provides Bialogics with clinical knowledge, and leadership in product and market expertise."			Involved		1			1	1		1	Efficiency-and-Quality				No-Formal Credibility			No-Company Credibility
14	Brainminer	1	2015	6	England	United Kingdom	11-50	Small	"Brainminer has developed an automated system for analysing MR brain scans, providing the clinician with an easily interpreted report that aids their diagnosis of dementia."	Computer Software	Digital Tech/Service	University spinoff // "BrainMiner Ltd was established in 2015 by Professor Sebastien Ourselin, Dr M. Jorge Cardoso, and Dr Marc Modat working in conjunction with UCL Business, following successful research collaborations between the Translational Imaging Group, the Department of Neuroradiology (National Hospital for Neurology and Neurosurgery) and the Dementia Research Centre (UCL Institute of Ne…	University spinoff	"Prof Seb Ourselin is Director of the newly founded Wellcome / EPSRC Centre for Surgical and Interventional Sciences at UCL and a Professor of Medical Image Computing at UCL. He leads the UCL/UCLH research and development activity in quantitative imaging biomarkers for neurological conditions and over the past 7 years, his group have developed several new imaging biomarkers for tracking changes i…	1	2	1	0	NIS	Tech-and-Med							1				Involved					0		1	1	Quality		1		Legal			No-Company Credibility
15	Brainomix	3	2015	6	England	United Kingdom	11-50	Small	"Brainomix develops imaging biomarkers for the treatment of neurological and cerebrovascular disorders. Our vision is to be a world leader in imaging software for neurological and cerebrovascular diseases. Since launching as a spin-out from the University of Oxford in 2010, we have developed CE-marked, award-winning stroke imaging software solutions, assisting physicians across the world to make …	Medical devices	Medical Devices	"Since launching as a spin-out from the University of Oxford in 2010, we have developed CE-marked, award-winning stroke imaging software solutions, assisting physicians across the world to make better life-saving decisions."	University spinoff	Dr Michalis Papadakis, CEO, Dr Papadakis is a co-founder and CEO of Brainomix. He has a PhD in neurosciences from UCL School of Pharmacy and was the Scientific Director of the preclinical stroke lab at the University of Oxford. // Prof Alastair Buchan, Senior Medical Science Adviser, Professor Buchan is a co-founder of Brainomix and the inventor of the ASPECTS score. He has over 30 years of exper…	0	2	0	0	NIS	Medical		Dr George Harston, Chief Medical and Innovation Officer, George is Chief Medical and Innovation Officer at Brainomix. He is also a Consultant Physician in Stroke and General Medicine at Oxford University Hospitals NHS Foundation Trust. He is responsible for coordinating clinical research collaborations and leading innovation at Brainomix"					1	Advisor: Prof Iris Grunwald, Senior Medical Science Adviser			Involved					0	1		1	Quality		1	1	Legal-and-Partnership	1	1	Resourcs-and-Teams/expertise	1	1
16	Caide Systems Inc	1	2016	5	US	US & Canada	1-10	Micro	"CAIDE Systems team consists of leading Deep Learning Scientists, experienced Software Engineers and Business Program Manager. The team holds strong UI/UX development capability and is advised by respected medical experts. Having realized the importance of platform network, or community building, different applications are being developed through diverse medical research projects. Our packaged me…	Biotechnology	Bio/Pharma	"CAIDE Systems was established with a belief that everyone should equally access to medical services, regardless of their social and financial status. By creating and providing an artificial intelligence (AI) diagnosis platform, CAIDE Systems hopes everyone can benefit from the equal access to medical services."	Startup	Jacob Lee, PhD in computer science	1	0	0	0	NIS	Technical								" The team holds strong UI/UX development capability and is advised by respected medical experts."			Involved		1			1		1	1	Efficiency-and-Quality				No-Formal Credibility			No-Company Credibility
17	CASIS - Cardiac Simulations & Imaging Software	1	2016	5	France	Europe	1-10	Micro	"Casis is a high-tech venture that develops medical software for cardiologists using deep learning. Focus on business development, Tech transfer, market definition, and company positioning.""Our job: the detection of the different areas of the heart in order to quantify the clinical parameters and help with cardiac diagnosis. Our main product: QIR (CE marked) is a cardiac MRI analysis software wh…	Medical devices	Medical Devices	"At the end of the 90s, it was during his thesis that Dr LALANDE launched, under the supervision of his Thesis Director, Prof. BRUNOTTE(at the origin of the project and holder of the Legion of Honor since 2015),a search for cardiovascular MRI analysis software. This study met the expectations of practitioners at the Dijon CHU at the time. In fact, they were not very satisfied with the existing, s…	University spinoff	Alain Lalande, CMO // Guillaume Lenormand, Ph - "Extensive experience (10+ years) in international business development. Successfully building value for medical device and technical software start-up and high-tech companies in an international environment." //	0	0	0	1	physics	Other											Not present		1		1	1		1	1	Efficiency-and-Quality		1		Legal			No-Company Credibility
18	Cercare Medical	2	2013	8	Denmark	Europe	11-50	Small	Cercare Medical designs and develops a software tool for supporting acute stroke management, helping clinicians to evaluate the effect of a stroke	Computer Software	Digital Tech/Service	Cercare Medical was founded in 2013 by Professor Leif Østergaard and Professor Kim Mouridsen. It was “established as a spinout of CFIN/MINDlab center at Aarhus University Hospital.	University spinoff	Kim Mouridsen, “Kim Mouridsen, PhD, MSc is a Professor at Aarhus University. He is head of Neuroimaging Methods at the Center for Functionally Integrative Neuroscience (CFIN) and MINDLab. He has previously worked at the University College of London and held faculty positions at Harvard Medical School/Massachusetts General Hospital and the Norwegian University of Science and Technology. Leif Øster…	0	2	0	0	NIS	Medical							1		"The company is established as a spinout of CFIN/MINDlab center at Aarhus University Hospital and continues to have strong connections to both the center and Aarhus University Hospital"		Involved		1			1	1	1	1	Efficiency-and-Quality		1	1	Legal-and-Partnership	1	1	Resourcs-and-Teams/expertise	1	1
19	Circle Cardiovascular Imaging	4	2007	14	Canada	US & Canada	100-200	Medium	“Circle Cardiovascular Imaging Inc. is a Calgary-based company that develops advanced post-processing software for the cardiac imaging industry." Circle Cardiovascular Imaging develops and markets cardiovascular post-processing software for the evaluation of magnetic resonance imaging (MRI) and CT images.	Medical devices	Medical Devices	FOUNDED: 10/31/2007	Startup	Chief Executive Officer. Greg Ogrodnick's outstanding career at prominent healthcare, information technology, and biotech companies has given him exceptional insight into what it takes to make a business succeed. Currently, Greg is the CEO at Circle Cardiovascular Imaging Inc. Prior to joining Circle Cardiovascular Imaging, he was the Co-Founder and President of Conceptis Technologies Inc., a lea…	1	0	0	1	Business	Tech-and-Other					1						Involved					0		1	1	Quality		1	1	Legal-and-Partnership	1	1	Resourcs-and-Teams/expertise	1	1
20	Cohesic Inc	3	2014	7	Canada	US & Canada	11-50	Small	Cohesic is a health informatics software company. They focus on improving the quality of data collected from cardiac MRI reports without disrupting the workflows of other physicians.	Information Technology and Services	Digital Tech/Service	Cohesic was founded in 2014 in Calgary, Canada by Jordan Engbers and James White.	Startup	"Dr. James White, a cardiologist and Professor of Medicine at the University of Calgary.” “Before he founded Cohesic Inc. he was Director of Cardiovascular MRI Clinical Research CMCR Program at Western University from 2007 to 2013. White is now Chief Medical Officer of Cohesic while serving double duty as the Director of the Stephenson Cardiac Imaging Centre" // “Co-founder of Cohesic Inc. is Jor…	0	2	0	0	NIS	Medical							1		"Over the past decade my research has been funded by organizations such as the Canadian Institutes of Health Research (CIHR), the Heart and Stroke Foundation of Canada, Mitacs, Alberta Innovates, the Calgary Health Trust and other organizations. Most recently, tremendous support has been provided through the Stephenson Cardiac Imaging Centre at the Libin Cardiovascular Institute. A￼s Director of …		Involved					0	1	1	1	Quality			1	Partnership	1	1	Resourcs-and-Teams/expertise	1	1
21	Combinostics	2	2014	7	Finland	Europe	1-10	Micro	“Combinostics provides advanced tools for data-driven diagnostics, giving the physician a holistic view of all patient data. We provide cloud-based tools for extracting biomarkers from images, lab data and cognitive tests and integrating and contrasting all data with data from previously diagnosed patients. The combined data is presented in a decision support system using Combinostics’ patented d…	Information Technology and Services	Digital Tech/Service	“Combinostics’ technology is built on years of research at the VTT Technical Research Centre of Finlandstudying AI and machine learning for diagnostics. The company spun off from VTT in 2014 and its first product was launched commercially in December two years later.”	University spinoff	Lennart Thurfjell, “Before founding Combinostics, Lennart worked at GE Healthcare for 10 years. His latest position was Head of Biomarkers and Software PET Neurology where he was responsible for the PET Neurology SW roadmap at GEHC. Prior to GE Healthcare, he was the Director of Software R&D at Biotage AB and was the VP R&D and Interim CEO at Reachin Technologies AB, a startup company focusing on…	1	0	0	0	NIS	Technical								Medical advisor			Involved		1			1	1		1	Efficiency-and-Quality		1	1	Legal-and-Partnership	1	1	Resourcs-and-Teams/expertise	1	1
22	Contextflow	1	2016	5	Austria	Europe	11-50	Small	"Radiology is facing serious challenges, so contextflow develops deep-learning based tools to help improve radiologists’ daily clinical workflows. The core technology is a 3D image-based search engine called SEARCH designed to help save time and money while increasing reporting quality and confidence. Simply select a region of interest in any scan (currently we work with lung CTs), and SEARCH imm…	Computer Software	Digital Tech/Service	"contextflow is a spinoff of the Medical University of Vienna (MUW) and European research project KHRESMOI, supported by the Technical University of Vienna (TU). It was founded by a team of AI in medical imaging experts in 2016."	University spinoff	Our Co-founders include leading AI and medical imaging experts with over 40 years’ combined experience in machine learning on medical image data and creation of efficient AI software development frameworks and 250+ peer reviewed publications for machine learning and image processing in medical computer science. And our international advisory board includes the current president of the European So…	4	0	0	0	NIS	Technical							Chief Medical Officer / Radiologist				Involved		1			1	1	1	1	Efficiency-and-Quality				No-Formal Credibility			No-Company Credibility
23	ContextVision	8	1983	38	Sweden	Europe	51-100	Medium	"ContextVision is a medical technology software company that specializes in image analysis and artificial intelligence. ContextVision is the global market leader within image enhancement and is a software partner to leading medical imaging manufacturers all over the world. Its cutting-edge technology helps doctors accurately interpret medical images, a crucial foundation for better diagnosis and …	Medical devices	Medical Devices	1983: the ContextVision was founded, 1996: changing the game for image enhancement in medical imaging , 2009: pioneering in 3D/4D , 2015: strategic decision on strong investment in new technology, 2018: first product in a new generation of image enhancement	Startup	Martin Hedlund – Founder, Hedlund (born 1952) is one of the founders of ContextVision AB. He holds a master’s in electrical engineering Applied Physics at Linköping University. His PhD studies in image processing was interrupted when he founded the company, as a Research & Development Manager and later site manager in Linköping, leading a team to build one of the first advanced image analysis hig…	1	1	0	0	NIS	Tech-and-Med		"Collaborations have been set up with several pathology labs to ensure access to large amounts of data across many types of cancer disease (ALAB, quality and innovation in scientific research) "	"Collaboration with the Ospedale di Cannizzaro, is a reference center where the first prototype has been installed. "						"Collaboration with the Ospedale di Cannizzaro, is a reference center where the first prototype has been installed." // "Collaborations have been set up with several pathology labs to ensure access to large amounts of data across many types of cancer disease (ALAB, quality and innovation in scientific research) "		Involved					0		1	1	Quality		1	1	Legal-and-Partnership	1	1	Resourcs-and-Teams/expertise	1	1
24	Coreline Soft	1	2012	9	South Korea	Asia	51-100	Medium	"Coreline Soft is a young and innovative company developing medical imaging software. We are aiming to analyze medical images quickly and accurately with excellence of AI, cloud, and 3D visualization to provide the best medical benefits to more patients." "CORELINESOFT provides a software helping to understand lung disease deeper. Develop solutions for serious lung disease such as lung cancer, CO…	Information Technology and Services	Digital Tech/Service	founded in 2012	Startup	Jin-guk Kim (CEO), Jeong-pil Choi (CEO), and Jae-yeon Lee (CTO) all PhD in Electrical and Electronic Engineering	3	0	0	0	NIS	Technical		"We collaborate with public institutions, medical and research institutes, and carry out various projects."							"We collaborate with public institutions, medical and research institutes, and carry out various projects."		Involved					0			0	NoClaim		1	1	Legal-and-Partnership			No-Company Credibility
25	CorTechs Labs	4	2001	20	US	US & Canada	10-50	Small	“CorTechs Labs develops and markets breakthrough medical device software solutions capable of automatically segmenting and quantifying brain structures, making quantitative analysis of the human brain a routine part of clinical practice. CorTechs Labs’ cutting-edge brain imaging analysis provides neurologists, radiologists and clinical researchers worldwide with a convenient and cost-effective me…	Medical devices	Medical Devices	It was established in 2001 by two neuroscientists. They had the idea to combine all the research to be used to create an algorithm which can analyse and recommend treatments.The Last years have mostly consisted of updates of the current system and finding new partners within industries to cooperate with and distribution partners. Some of the large happenings where to be recognized by certain coun…	Startup	Anders Dale, “Anders Martin Dale is a prominent neuroscientist and Professor of Radiology, Neurosciences, Psychiatry, and Cognitive Science at the University of California, San Diego (UCSD), and is one of the world's leading developers of sophisticated computational neuroimaging techniques.He is the founding Director of the Center for Multimodal Imaging Genetics (CMIG) at UCSD.[4]	0	1	0	0	NIS	Medical							1	The medical advisory board, https://www.cortechslabs.com/company/leadership/			Involved		1			1			0	Efficiency		1	1	Legal-and-Partnership	1	1	Resourcs-and-Teams/expertise	1	1
26	Cranberry Peak Corp	1	2015	6	US	US & Canada	10-50	Small	“Cranberry Peak developed ezCDS designated by CMS, as a Qualified Clinical Decision Support Mechanism under the Medicare Appropriate Use Criteria (AUC) program for advanced diagnostic imaging. EzCDS is the first AI digital assistant clinical decision support system with voice, natural language, in multiple languages. The most innovative product in this category, ezCDS helps referring physicians s…	Information Technology and Services	Digital Tech/Service	Company founded in 2015	Startup	Neculai Archip, “Entrepreneurial executive with strong record of success in the tech and healthcare industries with Siemens Healthcare, Siemens Venture Capital, Microsoft and several start-ups. Academic experience with Harvard Medical School and Brigham and Women's Hospital. Functional experience in product management, software development, corporate strategy, venture capital, marketing, sales, a…	1	0	0	0	NIS	Technical		1						Medical Advisor			Involved					0		1	1	Quality			1	Partnership	1	1	Resourcs-and-Teams/expertise	1	1
27	Keya Medical (CuraCloud Corporation)	5	2016	5	US	US & Canada	407	Large	"At CuraCloud, we collaboratively develop medical informatics solutions with healthcare delivery organizations and medical technology leaders to improve diagnostics, care processes and clinical outcomes. Our development efforts are driven by a vision that unites medical image analysis, genomics, and immunology into a comprehensive range of services that support medical professionals, patients, an…	Medical devices	Medical Devices	Startup	Startup	Yahui Zhou, he is a multimilionair entrepreneur, background in mechinical and optical engineering	1	0	0	0	NIS	Technical					"Rachel Gerson joined CuraCloud as Radiology Advisor in April of 2018. She assists in strategic planning around clinical implementation and feasibility."			Radiology Advisor			Involved					0		1	1	Quality		1		Legal			No-Company Credibility
28	CureMetrix Inc	4	2014	7	US	US & Canada	10-50	Small	“CureMetrix is committed to the advancement of technology that will improve cancer survival rates worldwide. We are focused on developing the next generation of medical image analysis technology that healthcare providers and patients can confidently rely on. Using our patent-pending algorithm, we are developing an adjunct, precision tool for mammography”	Computer Software	Digital Tech/Service	“CureMetrix® was founded in 2014 on the belief that better medical image analysis technology could lead to better outcomes for breast cancer patients"	Startup	Blaise Barrelet: “Blaise is the founder of Analytics Ventures, and is a serial entrepreneur witha 30-year track record building successful companies. Blaise has a passion for developinginnovative solutions that empower organizations to make data-driven business decisions. He is considered in the industry as the originator of web analytics with WebSideStory that hefounded from his apartment in the…	2	0	0	1	Business	Tech-and-Other							1	medical advisors	Universities & Medical centers: “MD ANDERSON CANCER CENTER mdanderson.org // UNIVERSITY OF CALIFORNIA, SAN DIEGO, health.ucsd.edu // TRI-CITY MEDICAL CENTER, tricitymed.org// HOAG HEALTH NETWORK, hoag.org // JOHNS HOPKINS UNIVERSITY MEDICAL CENTER, hopkinsmedicine.org/som/ // DOC PANEL – MAMMOGRAM SECOND OPINION. docpanel.com/patients/AI-Mammogram Second Opinion	Lisa Watanabe, MD: CHIEF MEDICAL OFFICER Specialties: “Radiologist, Artificial Intelligence researcher, Medico-legal consulting, Advanced imaging, DTI and SWI, Clinical trials and medical devices, Teleradiology services, Womens imaging.“	Involved			1		1		1	1	Efficiency-and-Quality		1	1	Legal-and-Partnership	1	1	Resourcs-and-Teams/expertise	1	1
29	Deepwise	4	2017	4	China	Asia	201-500	Large	"Shenrui is committed to using breakthrough artificial intelligence technology and self-developed core algorithms. Provide artificial intelligence and Internet medical solutions for domestic and foreign medical service institutions. Shenrui Medical gathers professionals in many fields such as artificial intelligence, Internet cloud computing, medical imaging, etc. The company's core team is compo…	AI & Internet	Digital Tech/Service	University spinoff // "Deepwise was spun out of Peking University’s AI Innovation Center of the School of Electronics Engineering and Computer Science in 2017"	University spinoff	"Chairman Leiming - One of Baidu Seven Musketeers, the founder of Kuwo Music and the director of Peking University Artificial Intelligence Innovation Center President of Peking University Science and Technology Alumni Association, Vice Chairman of Stanford University Beijing Club. Master's degree in computer science from Peking University and MBA degree from Stanford Business School. // Chief Exe…	2	0	1	0	NIS	Tech-and-Med											Not present					0			0	NoClaim				No-Formal Credibility			No-Company Credibility
30	Densitas Inc	3	2011	10	Canada	US & Canada	15-25	Small	“Densitas offers A.I. solutions that help breast cancer screening providers deliver better outcomes through improved quality and efficiency.”	Medical devices	Medical Devices	“Densitas was founded in 2011 by Mohamed (Mo) Abdolell, a biostatistician with 25 years’ experience in modeling data for clinical decision-making”. 2018 FDA approval: “Densitas Inc. has received U.S. Food and Drug Administration (FDA) clearance for its DENSITAS|density automated breast density software. The software analyzes the same processed digital mammograms that radiologists view and are rou…	Startup	Mo Abdolell - Founder & CEO: “Founder of Densitas Inc., Mo has a 25 year track record in biostatistics and machine learning in the medical field with a focus on diagnostic imaging, and is a member of the Canadian Association of Radiologists A.I. Working Group.” “Mo Abdolell is CEO/Founder of Densitas Inc., a company focussed on the mammography enterprise that delivers machine learning solutions f…	1	1	0	1	Business	Tech-and-Med							“Mo Abdolell is CEO/Founder of Densitas Inc., a company focussed on the mammography enterprise that delivers machine learning solutions for personalized breast health and delivery of appropriate care. Mo is also Associate Professor, Diagnostic Radiology, Dalhousie University and as a consulting biostatistician has 25 years experience in study design, statistical analysis and machine learning in b…	Medical Advisory Board: “Dr. Eliot Siegel, FACR, FSIIM, one of the early pioneers of Picture Archiving and Communication Systems (PACS), is widely considered a visionary in radiology and imaging informatics. He is currently Professor and Vice Chair of Research Information Systems at the University of Maryland School of Medicine and Chief of Radiology and Nuclear Medicine for the VA Maryland Healt…			Involved		1			1		1	1	Efficiency-and-Quality		1	1	Legal-and-Partnership	1	1	Resourcs-and-Teams/expertise	1	1
31	DESKi	3	2016	5	France	Europe	1-10	Micro	"DESKi, “learn” in Breton, is a young and innovative company, combining a strong expertise in both medical imaging and artificial intelligence. DESKi works hand in hand with medical practitioners and researchers to develop automated, accurate, and data-driven image analysis tools for an enhanced patient care."	Hospital & Health Care	Medical Institutions	Startup	Startup	Bertrand Moal - MS & PhD in Bioengineering and Biomedical Engineering, Medecine at Université de Bordeaux // Olivier Moal - Master in environmental sciences and engineering	1	0	1	0	NIS	Tech-and-Med		"Partnering with Bordeaux University Hospital and Pr. Stéphane Lafitte, cardiology department director, DESKi's building up tools spreading the cardiac analysis expertise to the non-specialists"							Partnering with Bordeaux University Hospital and Pr. Stéphane Lafitte, cardiology department director, DESKi's building up tools spreading the cardiac analysis expertise to the non-specialists		Involved					0			0	NoClaim				No-Formal Credibility			No-Company Credibility
32	DiA imaging analysis	9	2009	12	Israel	Middle East	25-50	Small	"DiA Imaging Analysis provides advanced AI-based ultrasound analysis technology that makes the use and analysis of ultrasound images smarter and accessible to all users. DiA’s automated tools deliver fast and accurate clinical indications to support the decision-making process of doctors in all levels of experience. Cardiac function evaluations are done mainly visually, which are subjective, time…	Hospital & Health Care	Medical Institutions	"DiA Imaging Analysis was founded in 2009 by Dr. Noa Liel, Michal Yaacovi, Hila Goldman Aslan and Arnon Toussia-Cohen who saw how Ultrasound analysis was done by then - manually and visually. This means the process is subjective, time-consuming, error-prone, cumbersome and highly dependent on the user's experience. Their mission is to support clinicians with various analysis experience levels, in…	Startup	Dr Noa Liel has worked as a cardiologist since 1985. She obtained her degree of medicine at the Ben-Gurion University of Negev (Isreal) from 1976 until 1982. Next to her activities as a cardiologist, she is the head of Echolab, a Soroka medical center. During her work, she saw that doctors who use ultrasound technology to diagnose heart problems are finding it difficult to evaluate the heart clif…	0	2	0	0	NIS	Medical							Dr Noa Liel & Dr Guterman (founders) // CMO - Eran Feldhay	“DiA’s Scientific Advisory Board is supported by world-leading physicians specializing in cardiology and primary care ultrasound.”	DiA works and cooperates with medical centers around the world as reference sites, such as Mount Sinai Hospital, Yale University School of Medicine, Rush University Medical Center, University of South Florida, University of California, San Diego Medical Center, Stoney Brook Heart Institute and Soroka Medical Center.		Involved		1			1	1		1	Efficiency-and-Quality		1	1	Legal-and-Partnership	1	1	Resourcs-and-Teams/expertise	1	1
33	Dianei Technologies	1	2016	5	China	Asia	11-50	Small	Diannei Technologies is an innovative high-tech company headquartered in Shanghai, China. The company's core management team is consisted of business executives from pharmaceutical and medical device companies ranked among the world's top 500 companies.(…) The company has hired a group of artificial intelligence industry experts, deep learning scientists and senior experts in the medical industry…	Medical devices	Medical Devices	"Diannei Technologies is an innovative high-tech company established in April 2016"	Startup	Mr. Ge Liang - Founder // Mr. Wang Dongjian - COO // Mr. Hong Zhaoxun - Director of International Business					NIS	NIS			“At present, it has been put into trial use in many first-class hospitals in China, and is welcomed by the doctors.”						“At present, it has been put into trial use in many first-class hospitals in China, and is welcomed by the doctors.”	“Diannei includes dozens of domestic well-known imaging experts”	Involved					0			0	NoClaim		1	1	Legal-and-Partnership	1	1	Resourcs-and-Teams/expertise		1
34	dr CADx	1	2016	5	Zimbabwe	Africa	1-10	Micro	"Dr CADx is using state-of-the-art artificial intelligence algorithms to develop a computer aided diagnostic (CAD) system that helps doctors diagnose medical images more accurately and at a low cost. This will help reduce the misdiagnoses that have dire consequences for patients and drive up medical costs. By deploying an artificial intelligence system that will be available at any given time of …	Hospital & Health Care	Medical Institutions	The company was founded by Gift Gana. The website states Gana as a Zimbabwean entrepreneur and inventor. He invented a computer aided diagnostic system (Dr CADx) that aims to help the medical industry understand medical images more accurately. The second website states “ Gift Gana and Tatenda Madzorera started off by developing a device that could recognise bird species. A light bulb moment led t…	Startup	“Gift Gana -Co-founder and CEO.Gift Gana is a tech-entrepreneur; founder of Avelgood Apps, a recipient of the Opera Top Apps Award 2013 in the Sport and Health category. At Avelgood he also developed a bird species identification app whose image recognition technology is now being adapted to medical images. Gift is also an Innovation Consultant, and has helped several European clients get million…	1	1	0	0	NIS	Tech-and-Med		The website states that Tatenda Madzorere who is the Applications Specialist has the expertise in medical imaging quality control and assurance, medical imaging safety and health informatics.					“Tatenda Madzorere - Co-founder and Applications Specialist. Tatenda is a diagnostic radiographer with 6 years experience. She has expertise in medical imaging quality control and assurance, medical imaging safety and health informatics. She holds a post-graduate diploma in Ultrasound from Jefferson Ultrasound Radiology & Education Institute, USA and a Bsc (Hons) Radiography from NUST, Zimbabwe.				Involved			1		1		1	1	Efficiency-and-Quality			1	Partnership		1	Teams/Expertise	1	1
35	eko.ai	1	2017	4	Singapore	Asia	1-10	Micro	"eko.ai is a global collaboration of clinician scientists, sonographers and deep learning experts with a shared mission to revolutionize ultrasound through machine learning. We’re based in Singapore and the Netherlands, backed by the Agency for Science, Technology and Research (A*STAR), and partnered with top tier echo core labs around the world."	Biotechnology	Bio/Pharma	"eko.ai is an Agency for Science, Technology, and Research (A*STAR) – backed company with funding from the ATPL (A*ccelerate Technologies Pte. Ltd.) Gap funding program."	Startup	"The company’s founders bring decades of experience building technology companies from zero to IPO, running echo core labs and leading global, cardiological clinical trials. Together, we’ve partnered with data scientists from Singapore’s Bioinformatics Institute and the Institute for High-Performance Computing to make life easier for echo specialists everywhere." " // "Dr Yoran Hummel - Founder a…	0	2	0	1	Business	Med-and-Other							"Dr Yoran Hummel - Founder and GM of the Groningen Imaging Core Lab, coordinating all echocardiographic logistics in several large multicenter global clinical trials. Cardiovascular researcher with a special interest in echocardiography, diastology and cardio-mechanics."	Advisor Board			Involved			1		1		1	1	Efficiency-and-Quality				No-Formal Credibility			No-Company Credibility
36	Enlitic	1	2014	7	US	US & Canada	51-100	Medium	“Enlitic has developed deep learning networks that analyze medical imaging data such as x-rays and MRIs. Their networks increase diagnostic accuracy in less time and at reduced cost when compared to traditional diagnostic methods. Enlitic's software also allows comparison of an individual patient's radiological data with millions of other patients who received the same diagnosis in order to ident…	Medical devices	Medical Devices	“Jeremy Howard, a data scientist himself, spent a few years as the president of the Kaggle, a kind of online data scientist community that sought to feed the growing thirst for information analysis. He came to realize that while many of Kaggle’s online data analysis competitions helped scientists make new breakthroughs, the potential of these new techniques wasn't being fully realized." "So after…	Startup	“Jeremy Howard, a data scientist himself, spent a few years as the president of the Kaggle, a kind of online data scientist community that sought to feed the growing thirst for information analysis. He came to realize that while many of Kaggle’s online data analysis competitions helped scientists make new breakthroughs, the potential of these new techniques wasn't being fully realized." "So after…	1	0	0	0	NIS	Technical		Data Labeling Radiologist, Partnerships with healthcare companys		The organization contains a chief medical officer as well as a head of clinical quality. These are the two leading functions that are in charge of Enlitic’s activities in the medical domain.				Medical Advisor	“As part of the agreement, Enlitic will develop, train, and validate its deep learning models to the GCC population while NMC will assist in securing regulatory approvals and the distribution of Enlitic’s AI products in the region. NMC will also leverage Enlitic’s best-in-class software technology to streamline radiology workflows, increase the speed and accuracy of patient diagnoses, and improve…		Involved					0		1	1	Quality		1	1	Legal-and-Partnership	1	1	Resourcs-and-Teams/expertise	1
37	Eonhealth	1	2014	7	US	US & Canada	101-200	Medium	“Eon health was established in 2014 (then as Matrix Analytics). Eon specializes in bringing advanced data analysis and management techniques to the medical industry, with a focus on identifying powerful applications for machine learning and artificial intelligence. We optimize provider workflows, improve patient care coordination, and impact patient outcomes."	Information Technology and Services	Digital Tech/Service	“In 2014, Dr. Aki diagnosed a patient with stage IV lung cancer who was his same age. At the time there were no care coordination systems in place. It broke Dr. Aki’s heart to think of how many patients could be diagnosed earlier if only there were a smarter, more efficient way to collect, curate, and distribute relevant data to caregivers and patients. Determined to create sea change in complex …	Startup	Founder & Co-CEO: Dr. Akrum (Aki) Alzubaidi “Motive: In 2014, Dr. Aki diagnosed a patient with stage IV lung cancer who was his same age. At the time there were no care coordination systems in place. It broke Dr. Aki’s heart to think of how many patients could be diagnosed earlier if only there were a smarter, more efficient way to collect, curate, and distribute relevant data to caregivers and p…	0	1	0	0	NIS	Medical							Dr. Akrum Alzubaidi - Founder & Co-CEO				Involved		1	1		1		1	1	Efficiency-and-Quality		1	1	Legal-and-Partnership			No-Company Credibility
38	Galileo CDS Inc	1	2015	6	US	US & Canada	1-10	Micro	"Galileo CDS is transforming diagnostic radiology. Galileo introduced the first clinical decision support tool based on Machine Learning to be used in Radiology. Galileo will simplify image observation and accelerate reporting for most radiology cases."	Hospital & Health Care	Medical Institutions	NIS	NIS	"R. Nick Bryan, MD, PhD, Founder, Chairman and Chief Scientific Officer: Dr. Bryan’s 30+ years of radiography research led to development of an observation checklist that enables rapid analysis of image sets for large population-based studies." // "Edward Herskovits, MD, PhD, Co-founder and Advisor: Dr. Herskovits has extensive experience in data mining, Bayesian methods for the analysis of multi…	1	1	0	0	NIS	Tech-and-Med							Dr Nick Bryan - Founder	"Dr. Rudie is a clinical instructor in neuroradiology at the University of California, San Francisco. His research interests lie in translating artificial intelligence methods into clinical neuroradiology practice."			Involved		1		1	1	1	1	1	Efficiency-and-Quality				No-Formal Credibility			No-Company Credibility
39	Glassbeam	2	2004	17	US	US & Canada	11-50	Small	"Glassbeam is a machine data analytics company bringing structure to complex data generated from any connected machine in the Industrial IoT industry. Bringing structure and meaning to data from any connected device, Glassbeam provides actionable intelligence to the Internet of Things. Glassbeam’s next generation cloud-based analytics platform is designed to organize and analyze multi-structured …	Computer Software	Digital Tech/Service	“2009 - The Company was Founded, 2013 - The Company receives $3,000,000 New Financing , 2014 - The Company adds on $2M to refine its IoT platform, SCALAR, 2015 - The Company links Partnership With OnProcess Technology to Optimize Service Supply Chain Operations”	Startup	"Puneet Pandit is the Co-founder, Chief Executive Officer of Glassbeam, and serves on its Board of Directors. Puneet has over 25 years of global experience as a management consultant and as an operational executive building, scaling, and managing businesses with leading edge technologies ranging from Industrial IoT analytics in the healthcare market to data center-based storage networking vertica…	1	0	0	1	Business	Tech-and-Other											Not present			1		1			0	Efficiency		1	1	Legal-and-Partnership	1	1	Resourcs-and-Teams/expertise		1
40	Healthmyne	1	2013	8	US	US & Canada	11-50	Small	“HealthMyne, Inc. (Madison, WI) leverages Point-of-Read quantitative imaging data to drive Point-of-Care clinical decision support workflow modules, better patient management decisions, impacting the cost and quality of care by reducing clinical variability. HealthMyne’s proprietary algorithms automate the extraction of quantitative imaging metrics at the Point-of-Read, greatly reducing inter- an…	Hospital & Health Care	Medical Institutions	“HealthMyne has its roots in a conversation one night between a few entrepreneurs in Madison, Wisconsin. While they each had successful healthtech startups under their belts, this time they were looking to do something even more innovative. These entrepreneurs were looking for a way to make a difference for doctors, both in workflow and in results. They not only sought to ensure that patient care…	Startup	Thomas Mackie - Rock is a Director of Medical Devices (part-time) at the Mortgridge Institute for Research in Madison and Emeritus Professor in the departments of Medical Physics, Human Oncology, and Engineering Physics at the UW-Madison. In 1997, Rock co-founded TomoTherapy Inc., which developed an innovative, integrated hardware/software system for accurate, image-guided radiation treatment del…	0	2	0	0	NIS	Medical			"HealthMyne has signed a joint development agreement with Mayo Clinic to evaluate the Quantitative Imaging Decision Support (QIDS)® platform in their Scottsdale, AZ facility for Therapy Response Assessments, which allows for a standardized method of determining the effectiveness of various treatment protocols used in cancer care. In current practice, due to significant inefficiencies in the proce…					Consultant Thomas Suby-Long	"HealthMyne has signed a joint development agreement with Mayo Clinic to evaluate the Quantitative Imaging Decision Support (QIDS)® platform in their Scottsdale, AZ facility for Therapy Response Assessments, which allows for a standardized method of determining the effectiveness of various treatment protocols used in cancer care. In current practice, due to significant inefficiencies in the proce…		Involved			1	1	1	1	1	1	Efficiency-and-Quality		1	1	Legal-and-Partnership	1	1	Resourcs-and-Teams/expertise		1
41	HeartFLow	1	2007	14	US	US & Canada	262-301	Large	The company HeartFlow develops a software for cardiovascular applications that creates a personalized 3D model of the coronary arteries (arteries supplying blood to the heart) and analyzes the impact that blockages have on blood flow. Heartflow serves patients and customers worldwide. HeartFlow is a medical technology company transforming the way cardiovascular disease is diagnosed and treated.	Medical devices	Medical Devices	In the year of 1995 - Began development of image-based modeling for coronary blood flow, Charles Taylor PhD: expert in computational fluid dynamics at Stanford University, Christopher Zarins MD: chair of vascular surgery at Stanford University, 2007 - Founded HeartFlow in Silicon Valley, California, 2011 - Awarded CE Mark, Commercially available in the Europe, 2014 - Received U.S. FDA de novo 510…	University spinoff	Charles Taylor PhD: expert in computational fluid dynamics at Stanford University, Christopher Zarins MD: chair of vascular surgery at Stanford University	0	1	0	0	NIS	Medical		Medical Affairs			Medical Affairs		Christopher K. Zarins: co-founder & Senior Vice President of Medical Affairs of HeartFlow Inc.				Involved					0	1	1	1	Quality		1	1	Legal-and-Partnership	1	1	Resourcs-and-Teams/expertise	1	1
42	HeartVista Inc	3	2012	9	US	US & Canada	11-50	Small	"HeartVista is a medical technology company that provides one-click diagnostic imaging. The HeartVista platform leverages existing scanners and contains all of the MRI tools needed for a comprehensive cardiac examination, with just one click." “HeartVista is an early-stage medical device company that develops real-time magnetic resonance imaging applications and development tools."	Medical devices	Medical Devices	“Our technology originated in Stanford University’s Magnetic Resonance Systems Research Laboratory (MRSRL). We have spent decades developing advanced and real-time MRI applications and development tools to help physicians accurately diagnose cardiovascular disease, the leading cause of death worldwide”.	University spinoff	“One of the founders is Juan M. Santos. He has been working for HeartVista Inc since September 2008, as the CEO until June 2019. His educational background started with Bachelor programme’s in Industrial Engineering and Masters in Electrical Engineering. Subsequently, a PhD, Research Associate Program and Consulting Assistant Professor at Stanford University." // “The current CEO (since July 2019…	2	1	0	0	NIS	Tech-and-Med								Advisor		1 Chief Medical Officer	Involved		1			1		1	1	Efficiency-and-Quality		1		Legal			No-Company Credibility
43	Huiying Medical Technology Co Ltd	7	2015	6	China	Asia	20-30	Small	“Huiying is an international cloud computing, large data & AI tech that has created a digital medical imaging and tumor radiotherapy platform. It has also built a video intelligent screening system, leak detection system and the image Depth applied to the tumor, cardiovascular, acute abdomen and other single disease of artificial intelligence assisted diagnosis and treatment system.” // “The comp…	Information Technology and Services	Digital Tech/Service	Huiying originally developed from an entrepreneurial team named ‘TARGETMAN’ founded in Palo Alto, Silicon Valley, USA in 2012. In 2013, it took in an Amsterdam team ’PICTURE’ to work on medical image diagnosis and processing. It was founded in April, 2015 by Xiangfei Chai in Beijing, China.	Startup	The founder of HY: Xiangfei Chai. “Dr. Xiangfei Chai, founder of Huiying Medcial, is a leading Medical Imaging (MI) and Artificial Intelligence (AI) expert in China with more than 10 years of interdisciplinary research and engineering experience in MI, AI, image processing and data analysis.”	0	0	1	0	NIS	Tech-and-Med										“In Huiyihuiying's technical team, there are more than 30 people with a combination of medical and industrial backgrounds, including nearly 20 overseas doctors."	Involved					0		1	1	Quality		1	1	Legal-and-Partnership	1	1	Resourcs-and-Teams/expertise	1	1
44	Hyland Healthcare	2	1991	30	US	US & Canada	3000+	Large	“Hyland Healthcare is a part of Hyland Software, a leader in providing software solutions for managing content, processes and cases for organizations across the globe.” // “Hyland Healthcare provides a healthcare content services framework that allows all unstructured patient content to be securely captured, accessed and managed through core clinical and administrative systems. Our unparalleled s…	Computer Software	Digital Tech/Service	“Hyland Software was established in 1991 by Packy Hyland Jr. who partnered with Necedah Bank in Wisconsin to help the bank better manage its information.”	Startup	“Packy Hyland Jr. served as CEO and President until 2001, when he was succeeded by his brother, A.J. Hyland, who retired in 2013 and was succeeded after by Bill Priemer, formerly the firm's Chief Operating Officer.”	1	0	0	0	NIS	Technical									"Hyland Healthcare achieved three industry distinctions for work in enterprise imaging, including projects in cybersecurity, image sharing and collaboration with the Radiological Society of North America (RSNA)."		Involved					0	1	1	1	Quality			1	Partnership	1	1	Resourcs-and-Teams/expertise	1	1
45	IBM Watson Health	5	2015	6	US	US & Canada	11-50	Small	"Watson Health is Smarter Health | A data, analytics and technology partner for the health industry" //IBM Watson Health has products and services in 7 domains: employer, government, health plan, imaging, life sciences, oncology, and provider. “The company is active in the categories: Health Care, Information Services, Information Technology.”	Information Technology and Services	Digital Tech/Service	IBM (NYSE: IBM) today announced it has formed a Watson Health medical imaging collaborative, a global initiative comprised of more than fifteen leading health systems, academic medical centers, ambulatory radiology providers and imaging technology companies. The collaborative aims to bring cognitive imaging into daily practice to help doctors address breast, lung, and other cancers; diabetes; eye…	Company Spinoff	Foundational members for the collaborative include Agfa HealthCare, Anne Arundel Medical Center, Baptist Health South Florida, Eastern Virginia Medical School, Hologic, Inc., ifa systems AG, inoveon, Radiology Associates of South Florida, Sentara Healthcare, Sheridan Healthcare, Topcon, UC San Diego Health, University of Miami Health System, University of Vermont Health Network and vRad, a MEDNAX…	1	0	0	1	Business	Tech-and-Other											Not present					0		1	1	Quality				No-Formal Credibility	1	1	Resourcs-and-Teams/expertise	1	1
46	iCAD, Inc	6	1984	37	US	US & Canada	95-150	Medium	iCAD, Inc. (iCAD) is a medical technology company, which provides innovative cancer detection and therapy solutions. iCAD offers computer aided detection (CAD) and workflow solutions to support detection of breast, prostate and colorectal cancers. The company offers both advances hardware and software, as well as management. iCAD mainly serves customers in the United States, and their headquarter…	Medical devices	Medical Devices	iCAD was originally founded in 1984 as Howtek, Inc. The year 1984 was a year of many technological advancements: Dell Computers was founded, Apple introduced the Macintosh, and Sony released the Discman. As mentioned this was also the year that Howard Howtek launched Howtek Inc., a technology company that originally focused on developing, manufacturing and marketing digitized systems and scanners…	Startup	“Robert Howard, Chairman since the Company was established in 1984, was Chief Executive Officer of the Company from February 1984 until December of 1993. Mr. Howard also founded and served from 1969 to 1980 as President and Chairman of the Board of Centronics Data Computer Corp., a manufacturer of a variety of computer printers, including the first impact dot matrix printer, which Mr. Howard inve…	1	0	0	0	NIS	Technical		“iCAD to Partner with Leading Breast Cancer Researchers from Karolinska Institutet to Develop Artificial Intelligence-Based Breast Cancer Risk Prediction Solution.”			“icad, inc. Collaborates With George Washington University Medical Center To Bring Digital Breast Cancer Screening To D.C. Communities”				“iCAD to Partner with Leading Breast Cancer Researchers from Karolinska Institutet to Develop Artificial Intelligence-Based Breast Cancer Risk Prediction Solution.” // “icad, inc. Collaborates With George Washington University Medical Center To Bring Digital Breast Cancer Screening To D.C. Communities”		Involved			1	1	1	1	1	1	Efficiency-and-Quality		1	1	Legal-and-Partnership	1	1	Resourcs-and-Teams/expertise	1	1
47	Icometrix	4	2011	10	Belgium	Europe	60-100	Medium	"icometrix (Leuven, Belgium; Chicago, USA) is the world leader in software solutions to obtain clinically meaningful data from brain MRI and CT scans for patients with Multiple Sclerosis, Traumatic Brain Injury, Epilepsy, Alzheimer’s Disease, Stroke, etc. The fully automated icobrain software is FDA approved and has market approval in Europe, Japan, Canada, South America and Australia. Today, ico…	Medical devices	Medical Devices	‘’icometrix was founded in 2011 by Dirk Loeckx and Wim Van Hecke. It is a spin-off company of the universities and university hospitals of Leuven and Antwerp. Today, icometrix has grown to a team of over 25 people and is internationally active, with headquarters in Leuven and an office in Boston, USA. They are the worldwide standard in MRI biomarkers in routine clinical practice."	University spinoff	"Dirk Loeckx, cofounder of icometrix, is a biomedical engineer, inventor, academic and business specialist. He completed his degree in Physical Engineering at the University of Ghent in 2001, followed by postgraduate training in Biomedical and Physical Engineering and Medical Physics at the University of Leuven. He gained his PhD in 2006 for his research on Automated Nonrigid Intra-Patient Image …	1	0	1	0	NIS	Tech-and-Med								Medical Advisory Board with 5 Radiology and Imaging experts			Involved					0			0	NoClaim		1	1	Legal-and-Partnership	1	1	Resourcs-and-Teams/expertise	1	1
48	ImageBiopsy Lab (IB Lab GmbH)	4	2016	5	Austria	Europe	11-50	Small	"ImageBiopsy Lab is building software solutions for the early detection and diagnosis of bone & joint diseases. Current radiographic methods do not offer satisfying answers when investigating the health of bones thus hundreds of millions of patients across the globe may be misdiagnosed. Our goal is to change that. The ImageBiopsy Lab image segmentation and analysis algorithms allow for the first …	Hospital & Health Care	Medical Institutions	ImageBiopsy Lab was founded on November 30, 2016 by father and son: Davul Ljuhar and Richard Ljuhar. ImageBiopsy Lab was founded as a spin-off of the medical technology company Braincon Technologies.	Company Spinoff	Davul Ljuhar "Experienced General Manager with a demonstrated history of working in the medical device industry. Skilled in Management, Strategic Planning, Business Development, Strategy, and Business Strategy. Strong operations professional graduated from Technische Universität Wien.” Mr. Ljuhar is not working for ImageBiopsy Lab and has never done so. However, Mr. Ljuhar is CEO of Braincon Tech…	1	1	0	1	Molecular Biology	Tech-and-Med		"Image Biopsy Lab (IB Lab) and the LUMC are committed to delivering more value to healthcare by bringing together clinicians and artificial intelligence (AI) experts to jointly develop new clinically relevant value-based AI applications. This partnership coincides with the recently launched LUMC2.0 initiative which is focused on implementing value based healthcare (VBHC) through the use of smart …							Medical Centers & Universities // "Image Biopsy Lab (IB Lab) and the LUMC are committed to delivering more value to healthcare by bringing together clinicians and artificial intelligence (AI) experts to jointly develop new clinically relevant value-based AI applications. This partnership coincides with the recently launched LUMC2.0 initiative which is focused on implementing value based healthcar…		Involved				1	1		1	1	Efficiency-and-Quality		1	1	Legal-and-Partnership	1	1	Resourcs-and-Teams/expertise	1	1
49	imbio	5	2012	9	US	US & Canada	11-50	Small	“Turning medical images into life-changing insights. Imbio works with the most trusted names in healthcare to bring breakthrough image analysis to daily clinical care. We are building an industry-leading portfolio to enable personalized imaging and diagnosis for millions of patients with chronic lung conditions.”	Medical devices	Medical Devices	The company was founded by Troy Kopischke. Its co-founders are Brian Ross (co-inventor patents) and Alnawaz Rehemtulla. They act as advisors for Imbio. Throughout the past few years, Imbio has established multiple partnerships with companies, universities, and hospitals. They have mainly focused on developing algorithms that analyze lungs.	Startup	The company was founded by Troy Kopischke. "Troy Kopischke is an Executive Board Member of Imbio. Previously, he was the President and Chief Financial Officer for Steady State Imaging where he was instrumental in developing a commercialization strategy that helped guide the sale of the company to GE Healthcare in 2011. In addition, Mr. Kopischke has held executive level positions in the product d…	1	2	0	0	NIS	Tech-and-Med		"Imbio, LLC, a diagnostic medical imaging software company, announced today that the company has exclusively licensed technology for evaluation of the lung airway tree developed by researchers at the Heidelberg University Hospital. "					Co-founders, "Dr. Ross is a Tenured Professor of Radiology and Biological Chemistry at the University of Michigan School of Medicine and serves as an advisor to Imbio."	4 in the Advisory Board // Dr. Friese is an interventional radiologist at Mayo Clinic in Rochester, Minnesota. His clinical and research focus includes minimally invasive vascular disease and cancer.	"Imbio, LLC, a diagnostic medical imaging software company, announced today that the company has exclusively licensed technology for evaluation of the lung airway tree developed by researchers at the Heidelberg University Hospital. "		Involved			1	1	1	1	1	1	Efficiency-and-Quality		1	1	Legal-and-Partnership	1	1	Resourcs-and-Teams/expertise	1	1
50	imsight medical technology	8	2016	5	China	Asia	7	Micro	“Imsight is an innovative company using artificial intelligence to aid diagnosis. Based on artificial intelligence deep learning and computer medical image analysis technology, the company has developed a series of fast and accurate intelligent medical imaging products, mainly involves pathology, radiology, radiotherapy and other areas. Our series perform in-depth analysis on big data of medical …	Computer Software	Digital Tech/Service	“Imsight Medical Technology was funded and up to 2017 has support from HK ITC and 20 million RMB from Lenovo Capital. They set up our headquarter in Shenzhen with R&D centres in Hong Kong, Chengdu and Beijing.” // Additional interesting facts about Imsight. 25 years of R&D experience in the field, 16x International Medical Image Recognition Challenge Championship, +10 000 Google Citations, 30 % o…	Startup	Chen Hao (Founder and CEO): “He is the doctor of computer science of Chinese University of Hong Kong, and had ever been granted by Hong Kong PhD Fellowship Scheme. As a leader, his team had ever defeated the teams from Google and MIT and won the champions for several times in dozens of international challenges in medical images analysis and identification.He had published dozens of papers on top …	1	0	0	0	NIS	Technical		“At present, Imsight has established a long-term and stable research collaborations with hospitals, both domestic and abroad. "							“At present, Imsight has established a long-term and stable research collaborations with hospitals, both domestic and abroad. "		Involved		1			1			0	Efficiency			1	Partnership	1	1	Resourcs-and-Teams/expertise	1	1
51	Infervision	5	2015	6	US	US & Canada	67	Medium	“Infervision is an artificial intelligence high-tech company specialized in medical AI and committed to applying deep learning technology to assist medical image diagnosis as efficient and accurate solutions. Infervision effectively uses various types of medical data to create clinically valued products and promotes precision analysis in the medical field especially in assisted image diagnosis.” …	Information Technology and Services	Digital Tech/Service	A team came together in April 2015 to launch Infervision. In January 2016 the company was launched. The company description on its website states the following: “Based on years of research preparation, Infervision launched the world first "Infervision - artificial intelligence precise healthcare platform"​, and is the first to release intelligent X-ray assisted diagnosis products and intelligent …	Startup	Kuan Chen (CK) is the founder and CEO of Infervision. He is a Chinese deep learning scientist and medical computer vision entrepreneur. He studied at the Chicago University and also was a PhD candidate there. CK is a native of Shenzhen in South China and founded Infervision after dropping out of his doctoral program at the University of Chicago where he studied under Nobel-winning economist James…	0	0	0	1	Economics	Other		The company is also engaged in academic research and has established a deep cooperative relationship with top institutions in Chinese Radiology, combining both medical science and medical technology while laying a solid foundation for artificial intelligence breakthroughs in the medical field.// " Infervision has established cooperative business partnerships with about 250 top hospitals worldwide…							"Infervision has partnered with over 250 top hospitals across the globe, using AI to assist in lung cancer detection for nearly 25,000 chest CT scans on a daily basis." // The company is also engaged in academic research and has established a deep cooperative relationship with top institutions in Chinese Radiology, combining both medical science and medical technology while laying a solid foundat…		Involved		1	1		1			0	Efficiency		1		Legal			No-Company Credibility
52	InnovationDX	1	2015	6	US	US & Canada	1-10	Micro	"Innovation Dx utilizes advanced AI to provide doctors with tools to improve quality of care by increasing diagnostic accuracy."	Information Technology and Services	Digital Tech/Service	University spinoff // Our founders are experts in machine learning (AI to the general public). Having spent years in professional academic institutions researching computer vision, the team has set their sights on improving medical diagnostics.	University spinoff	Hunter Michael Park"Our founders are experts in machine learning (AI to the general public). Having spent years in professional academic institutions researching computer vision, the team has set their sights on improving medical diagnostics."	1	0	0	0	NIS	Technical											Not present					0			0	NoClaim		1		Legal			No-Company Credibility
53	Intelligent Ultrasound Group plc	3	2004	17	Wales	United Kingdom	45	Small	“Intelligent Ultrasound is a company that develops hi-fidelity ultrasound training simulators, artificial intelligence image analysis software and augmented reality needle guidance systems for medical practitioners. The company was founded in 2004 and has headquarters in the UK and US and a customer service in China as well.”	Medical devices	Medical Devices	“Intelligent Ultrasound started at the University of Oxford by academic and professor Alison Noble, who worked together with several others professionals in the medical, business or technological field that became her co-founders. The company is a spin out company from the University of Oxford.” “Gradually, the company has grown bigger through the years with a revenue of 1.8 million pounds in 201…	University spinoff	“Alison Noble is a professor and a world expert in ultrasound imaging. She is a the Technikos Professor of Biomedical Engineering in the Oxford University Department of Engineering Science, Director of the Institute for Biomedical Engineering (IBME), and a Fellow of St Hilda’s College, Oxford. In 2013, she has also been awarded an OBE for services to Science and Engineering. Her position at the s…	0	1	1	2	Business, Biochemistry	Tech-and-Med		Kathryn Jenner (Head R&D, Simulation Division): She qualified as a sonographer and worked as a clinical imaging specialist. She now leads the development of Intelligent Ultrasound’s simulation product portfolio. // Mohammad Yaqub (Vice President of Engineering): He is currently leading the research and development team in the Oxfordshire office to build state-of-the-art solutions for clinical app…				Thomas Brown (Vice President of Sales North America): responsible for business activity and customer relationships. He has over 17 years of clinical experience as a trained cardiac and vascular sonographer.		"there is a clinical advisory group that works closely together with the company"			Involved		1			1		1	1	Efficiency-and-Quality		1	1	Legal-and-Partnership	1	1	Resourcs-and-Teams/expertise	1	1
54	RapidAI	7	2011	10	US	US & Canada	50-100	Medium	For 20+ years, most believed we had only a few hours after a stroke to provide treatment—but we were never satisfied with that thinking. We theorized that stroke evolution was highly variable, the conventional short treatment windows could be upended, and far more people with cerebrovascular disorders could be saved. We recognized that technology was the limiting factor even after an early NIH-fu…	Medical devices	Medical Devices	For more than 20 years, most believed that doctors had only a few hours after a stroke to provide treatment. But we were never satisfied with that thinking. iSchemaView Co-Founders Dr. Greg Albers and Dr. Roland Bammer were determined to expand the treatment window for stroke. Working together over a decade ago, Dr. Albers, who is the Coyote Foundation Endowed Professor of Neurology and Neurologi…	University spinoff	Greg Albers (Co-Founder and scientific Lead) - Coyote Foundation Endowed Professor of Neurology and Neurological Science at Stanford and the Director of the Stanford Stroke Center // Roland Bammer (Co-Founder and technical Lead) - previously an Associate Professor of Radiology at Stanford and now Professor of Radiology at the University of Melbourne in Australia, Director of Quantitative Neuroima…	0	2	0	0	NIS	Medical		1			Charlotte Justice Implementation Manager & Specialist in Radioraohy		Charlotte Justice Implementation Manager & Specialist in Radioraohy				Involved					0		1	1	Quality		1	1	Legal-and-Partnership		1	Teams/Expertise	1	1
55	JLK Inspection	38	2014	7	South Korea	Asia	11-50	Small	“JLK Inspection is an Artificial Intelligence based medical and security solutions company having it’s head office in South Korea." "JLK provides high quality medical management, efficient medical treatment, and transparent medical service not only in brain diseases such as ischemic stroke, hemorrhagic stroke, brain aneurysm, and Alzheimer’s disease but also in lung diseases, coronary artery dise…	Biotechnology	Bio/Pharma	“The company was founded in 2014 by Won-Tae Kim. Currently it has between 51-200 employees with its main headquarter being based in Seoul.” Founded in 2014 and being one of the most highly funded AI startups in Korea, the company is on a mission to create AI solutions for a better life. The company provides AI medical imaging solutions and AI security solutions"	Startup	Won-Tae Kim, Chairman, Co-Rep Director, Board member - Korea Advanced Institute of Science & Technology Drexel University // Dong-min Kim, Co-rep, Director Board member - University of Tokyo // Myung-Jae Lee, Vice President, Board member - Korea Advanced Institute of Science & Technology	3	0	0	0	NIS	Technical		AI Medical Researcher									Involved					0		1	1	Quality		1	1	Legal-and-Partnership	1	1	Resourcs-and-Teams/expertise	1	1
56	Kheiron Medical Technologies Ltd	1	2016	5	England	United Kingdom	60-100	Medium	Kheiron Medical Technologies is a private London, England, based startup founded in 2016 by Peter Kecskemethy and Tobias Rijken. The company has for mission to enable an entirely new level of diagnostics for breast cancer by combining radiologists' knowledge with modern machine learning. Focusing on breast screening, Kheiron combines novel deep learning methods and radiology insights to find mali…	Hospital & Health Care	Medical Institutions	Kheiron Medical Technologies is a private London, England, based startup founded in 2016 by Peter Kecskemethy and Tobias Rijken, with the mission of tackling the uncertainty and fear around cancer care by enabling an entirely new level of diagnostics for breast cancer combining radiologists' knowledge with modern machine learning technology. Focusing on breast screening, Kheiron combines novel de…	Startup	Peter Kecskemethy - «Dr. Kecskemethy is an experienced entrepreneur and statistician with a PhD from the University of Oxford, where he worked on high performance computing (HPC) and computational statistics for genetics. While at Oxford, where he was also a post-doctoral researcher, Peter founded two technology start-ups. He was also Lead Developer at Bion Ltd, a healthcare startup that was acqu…	1	0	0	0	NIS	Technical					Medical Product Director Edith Karpati		Irina Elena Haivas - Board Member & Investor		" the start up works very closely with expert radiologists from across the U.S. and Europe. Indeed, professionals’ acute understanding of this complex domain is essential to Kheiron in building the machine learning models’ characteristics. "	Dr Austin is a UK trained radiologist, epidemiologist, strategist, and innovator, with over 20 years of combined clinical and industry experience at a global level. He is a recognized thought leader in the role of AI and radiology, having worked with leading academic organizations to develop and productize deep learning algortihms. Dr Austin is currently serving as Chief Medical Officer for Kheir…	Involved					0			0	NoClaim		1	1	Legal-and-Partnership	1	1	Resourcs-and-Teams/expertise		1
57	Koios Medical	3	2012	9	US	US & Canada	25-50	Small	“Koios DS™ for Breast is a Smart Ultrasound™ solution for radiologists diagnosing cancer. Using AI algorithms trained on tens of thousands of images combined with data from pathology results, Koios DS™ is clinical decision support for a new era of diagnostic excellence. Smart Ultrasound™ redefines what radiology professionals can discern in the radiology suite. Our proprietary technology and pate…	Computer Software	Digital Tech/Service	“Founded in 2012 (formerly known as Clearview Diagnostics, Inc.) with proven expertise in face recognition working for the US Department of Defense, Koios began amassing a repository of data and applying AI/machine learning techniques to what has become the first of its kind solution for interpreting ultrasound breast images. Cleared by the FDA in late 2016, Koios DS Breast is available in clinic…	Startup	Chad McClennan - Empowering radiologists with proven deep learning algorithms in the fight against cancer. Elevating care, worldwide. Experienced executive with demonstrated results working across industries. Skilled in Performance Improvement, Customer Relationship Management (CRM), Customer Experience Management, Contact Center Management, and Contact Centers. Strong business development profes…	0	0	0	0	Business	NIS		"Shaped, molded and continuously improved by physicians for physicians."			"Shaped, molded and continuously improved by physicians for physicians."		Founder	Medical Advisory Board with serveral diagnostic Radioloists			Involved			1		1	1	1	1	Efficiency-and-Quality		1	1	Legal-and-Partnership		1	Teams/Expertise	1	1
58	LPixel Inc	12	2014	7	Japan	Asia	25-50	Small	"LPixel, a spin-out venture from the University of Tokyo, is a leader in advanced image analysis software and systems tailored to life science research. With strong emphasis on integrating top-tier technologies to its services and strong dedication to maximize research efficiency, LPixel aims to bring innnovation to the world of research. LPixel was founded in March 2014 by three members working …	Medical devices	Medical Devices	"LPixel, a spin-out venture from the University of Tokyo, is a leader in advanced image analysis software and systems tailored to life science research. With strong emphasis on integrating top-tier technologies to its services and strong dedication to maximize research efficiency, LPixel aims to bring innovation to the world of research. LPixel was founded in March 2014 by three members working i…	University spinoff	Yuki Shimahara - founder; Dr. Shimahara completed his graduate studies and Ph.D. at the Graduate School of Frontier Sciences at the University of Tokyo. Yuki started his career at GREE Inc., where he took part in business strategy and human resources management. At the second IT firm, Yuki gained experience in global business development. He later established LPIXEL Inc. in March 2014 along with …	0	0	0	1	Business	Other											Not present					0		1	1	Quality		1	1	Legal-and-Partnership	1	1	Resourcs-and-Teams/expertise	1	1
59	Lunit, Inc.	3	2013	8	South Korea	Asia	50-100	Medium	“Lunit is a medical AI software company devoted to conquering cancer and advancing medical intelligence to the next level. Lunit develops and provides novel AI-powered solutions for cancer diagnostics and therapeutics that can save time and save lives.” “Lunit Inc. develops medical equipment. The Company develops and sells lunit insight chest x-ray-nodule and other products. Lunit markets its pro…	Medical devices	Medical Devices	The company has been founded in 2013.	Startup	Minhong Jang - Co - founder, Chief Business Officer, Anthony Paek - Co - founder, Executive Chairman, Chief Product Officer, Sunggyun Park - Co - founder, Head of Chest Radiology, Kyunghyun Paeng - Co - founder, Head of Precision Pathology, Jungin Lee - Co - founder, VP of Regulation, Donggeun Yoo - Co - founder, VP of Research	5	0	0	1	Business	Tech-and-Other		3 Research Staff					“Wednesday, October 24, 2018 — We’re pleased to announce that we have appointed our new Chief Executive Officer (CEO), Brandon Suh. With Brandon as our new CEO, we would like to open a new phase of our fast-growing business: to highlight our professional capacity and identity as a “medical” AI company and accelerate overseas partnerships and expansion. Brandon’s background as a medical doctor and…			3 Medical Directors	Involved		1	1		1		1	1	Efficiency-and-Quality		1		Legal	1	1	Resourcs-and-Teams/expertise	1	1
60	M*Modal	1	2001	20	US	US & Canada	10001+	Large	"M*Modal offers a new breed of speech understanding applications. Our hosted conversational documentation services help healthcare providers capture clinical information from dictation and transform it directly into accessible, retrievable, and shareable electronic files. M*Modal serves hospitals, medical clinics, and medical transcription companies representing a transaction volume of more than …	Hospital & Health Care	Medical Institutions	University spinoff // "M*Modal was spun out of Carnegie Mellon University in 2001 and developed natural language processing technology to ease documentation pressures and speed up workflows by allowing for voice-enabled ordering of medication and procedures"	University spinoff	Micheal Finke, Computer scientist and entrepreneur with degree in Conversational Speech Recognition, Natural Languageq	1	0	0	0	NIS	Technical		Dr. Gilan El Saadawi joined M*Modal in June 2012. As M*Modal’s Chief Medical Informatics Officer, she is responsible for our clinical informatics strategy, including the development and subsequent integration of clinical information models and Natural Language Understanding (NLU) into M*Modal’s clinical documentation platform. Gilan’s experience as a practicing pathologist combined with a compreh…					Chief Medical Informatics Officer			Dr. Gilan El Saadawi joined M*Modal in June 2012. As M*Modal’s Chief Medical Informatics Officer, she is responsible for our clinical informatics strategy, including the development and subsequent integration of clinical information models and Natural Language Understanding (NLU) into M*Modal’s clinical documentation platform. Gilan’s experience as a practicing pathologist combined with a compreh…	Involved					0		1	1	Quality				No-Formal Credibility			No-Company Credibility
61	MaxQ-AI	3	2013	8	Israel	Middle East	30-50	Small	"MaxQ AI is at the forefront Medical Diagnostic AI. Our mission is to meaningfully reduce misdiagnosis and healthcare costs by making artificial intelligence (AI) intrinsic to the diagnostic process for time sensitive and life-threatening conditions. We are transforming healthcare by empowering physicians to provide “smarter care” through intelligent imaging with AI actionable insights." "Our Tec…	Medical devices	Medical Devices	“Founded in 2013, the Tel Aviv, Israel-based company is developing AI-based tools to identify or rule out strokes or traumatic brain injuries in emergency rooms and ambulances, using deep learning software, patient data and CT scans to help physicians better target intracranial bleeding." “MaxQ AI is a company founded in Deep Learning and Machine Vision ('Deep Vision'). Our team of artificial int…	Startup	"ROBERT MEHLER (Co-Founder, Chief Operating Officer, & Chief Information Security Officer): Prior to MaxQ, Robert served as Vice President, Business Operations at GENBAND fring (NASDAQ: RBBN). Additionally, Robert served as Vice President, Customer Operations at ActivePath, Inc. (acquired by: Broadridge Financial Solutions) Robert held senior management positions at ObserveIT (acquired by: Proofp…	0	0	0	2	Business	Other								Medical Advisory Board // “Dr. Michael Lev (Mass General Hospital Boston, Director Emergency Radiology and Emergency Neuroradiology, Professor, Harvard Medical School), Dr. Gabriel Polliack (Chairman of the National Imaging Council Committee for Sharing of Diagnostic Images), Dr Ajay Choudhri (Capital Health – New Jersey, Director, Vascular and Interventional Radiology, Radiology, Assistant Direc…			Involved			1		1	1	1	1	Efficiency-and-Quality		1	1	Legal-and-Partnership	1	1	Resourcs-and-Teams/expertise	1	1
62	MedCurrent Corporation	1	2004	17	Canada	US & Canada	11-50	Small	"MedCurrent is a physician-founded Clinical Decision Support (CDS) company focused on improving the quality of care and managing health system costs through our innovative and scalable solution, OrderWise. Our solution enhances the clinical decision-making process with real-time, evidence-based guidelines integrated at the point of care to improve health and healthcare delivery. Deep healthcare e…	Hospital & Health Care	Medical Institutions	"MedCurrent is a physician-founded Clinical Decision Support (CDS) company focused on improving the quality of care and managing health system costs through our innovative and scalable solution, OrderWise. "	Startup	"MedCurrent is a physician-founded Clinical Decision Support (CDS) company focused on improving the quality of care and managing health system costs through our innovative and scalable solution, OrderWise. Our solution enhances the clinical decision-making process with real-time, evidence-based guidelines integrated at the point of care to improve health and healthcare delivery. Deep healthcare e…	0	1	0	0	NIS	Medical							Founder & Chief executive Officer "Dr. Stephen Herman has served for over twenty-five years as a thoracic radiologist. Trained at the University of Toronto and Harvard, Dr. Herman is currently an Associate Professor at the University of Toronto Faculty of Medicine where he also served as head of Thoracic Imaging. Dr. Herman also founded and served as President of Interpra Medical Imaging Network,…				Involved			1		1	1	1	1	Efficiency-and-Quality				No-Formal Credibility			No-Company Credibility
63	Median Technologies	1	2002	19	France	Europe	100-200	Medium	Median Technologies is a company specialized in advanced medical imaging software for oncology trials and AI medical capabilities. The technology revolves around two proprietary platforms; iSee® for imaging services in clinical trials and iBiopsy® for image based non-invasive diagnostics. The company was founded in 2002, and is based in Sophia-Antipolis, France, with a subsidiary in the US and an…	Pharmaceuticals	Bio/Pharma	Median Technologies was co-founded in 2002 by Fredrik Brag and Gerard Milhiet. In 2011, Median Technologies implemented a new set of services dedicated to image management in oncology clinical trials. By 2016, the company had begun focusing its R&D efforts on imaging phenomics and began integrating cutting edge Big Data and artificial intelligence technology. The result of this effort developed i…	Startup	Median Technologies was co-founded in 2002 by Fredrik Brag and Gerard Milhiet. Frederic Brag, is the CEO and Director of the company. He is also acting chairman of the board. Brag graduated from the Stockholm school of Economics and has vast amounts of experience in business development, fundraising and IPOs. Prior to co-founding Median Technologies, Brag was Vice President of HealthCenter/Focus …	1	0	0	1	Business	Tech-and-Other		“Yan Liu, MD, MS, PhD, is Median’s Chief Medical Officer. She is responsible for managing Medical Affairs of the company, supporting Median’s clinical trials operations and all additional medical activities related to the development of the Median’s Imaging Phenomics platform iBiopsy®. Dr. Yan Liu is an imaging expert with more than 15 years of clinical and academic research experience.	“Yan Liu, MD, MS, PhD, is Median’s Chief Medical Officer. She is responsible for managing Medical Affairs of the company, supporting Median’s clinical trials operations and all additional medical activities related to the development of the Median’s Imaging Phenomics platform iBiopsy®. Dr. Yan Liu is an imaging expert with more than 15 years of clinical and academic research experience.		“Yan Liu, MD, MS, PhD, is Median’s Chief Medical Officer. She is responsible for managing Medical Affairs of the company, supporting Median’s clinical trials operations and all additional medical activities related to the development of the Median’s Imaging Phenomics platform iBiopsy®. Dr. Yan Liu is an imaging expert with more than 15 years of clinical and academic research experience.		Chief Medical Officer		"Median currently collaborates with international scientific institutes that specialize in image processing and medical physics."	Chief Medical Officier	Involved					0		1	1	Quality		1	1	Legal-and-Partnership	1	1	Resourcs-and-Teams/expertise		1
64	Medic Vision- Imaging solutions Ltd	1	2006	15	Israel	Middle East	50-100	Medium	“Medic Vision Imaging Solutions Ltd develops, produces, and sells medical imaging solutions. The Company provides imaging solutions for neurological, abdominal, and chest applications. Medic Vision Imaging Solutions serves customers worldwide”.	Medical devices	Medical Devices	“Founded in 2006, Medic Vision is the leading innovator of vendor-independent, cost-effective, image enhancement and dose management solutions for diagnostic imaging”// “Immediately upon graduation, I [Eliran Dahan] successfully founded the company to develop medical products based on cutting-edge technology and an innovative business model”	Startup	"Eliran Dahan, an avid entrepreneur and innovator in the medical field, founded Medic Vision in 2006, and has been a key player in leading the company ever since, from concept stage to delivering ground-breaking image enhancement solutions to over 500 hospital and leading imaging centers throughout the USA." "Eliran holds a B.SC in Electrical Engineering from the Technion, serves as a member of t…	1	0	0	0	NIS	Technical		"Medic Vision employs a select team of top-notch scientists, engineers and clinical specialists for its R&D as well as its customer support efforts."				Medic Vision employs a select team of top-notch scientists, engineers and clinical specialists for its R&D as well as its customer support efforts.					Involved					0			0	NoClaim		1	1	Legal-and-Partnership	1	1	Resourcs-and-Teams/expertise	1	1
65	Medp.ai	2	2015	6	China	Asia	11 – 50	Small	"Founded in January 2015 by Senior Scientists from Microsoft, Baidu, Affiliated Hospitals of Peking University and top universities, Medical Pat Intelligence (Pay Medical Pat) is a leading medical artificial intelligence company in China, and has won the world's leading investment institution Point venture capital, Zhongshan Yuanzhi Health and Medical Fund with medical background, Yilian Capital,…	Medical devices	Medical Devices	"Founded in January 2015 by Senior Scientists from Microsoft, Baidu, Affiliated Hospitals of Peking University and top universities, Medical Pat Intelligence (Pay Medical Pat) is a leading medical artificial intelligence company in China, and has won the world's leading investment institution Point venture capital, Zhongshan Yuanzhi Health and Medical Fund with medical background, Yilian Capital,…	Startup	Wu Shizhan, Block chain entrepreneur and consultant	1	0	0	0	NIS	Technical											Not present					0			0	NoClaim		1		Legal			No-Company Credibility
66	MeThinks	1	2016	5	Spain	Europe	1-10	Micro	"Methinks vision is to provide universal and timely diagnosis to life-saving treatments worldwide. Our first focus is in stroke, the second cause of death and a major cause of disability worldwide. We have developed an artificial intelligence medical imaging software capable to triage stroke and unlock stroke treatments potential from non-contrast CTs."	Medical devices	Medical Devices	NIS	NIS	Cristian Marti - Technology Entrepreneur and Software Engineer, MBA in Business School at the University of Navarra, Industrial Engineering at Universitat Politecniica de Catalunya	1	0	0	0	NIS	Technical								Advisory Board // Dr. "Lluis Donoso - Director of Radiology in Hospital Clínic. Doctor “Cum Laude” for the Universidad Autònoma de Barcelona. Previously director of radiology at UDIAT and was executive director of Corporació Sanitaria Parc Taulí. Additionally Dr. Donoso has been president of the European Society of Radiology and is honorific member of the North American Society of Radiology."			Involved		1			1			0	Efficiency				No-Formal Credibility			No-Company Credibility
67	Mindshare Medical	1	2014	7	US	US & Canada	5-10	Micro	“Mindshare Medical is a machine-learning driven analytics company, assisting the radiology suite in diagnostic assessment and treatment follow up. According to Thomson Reuters, nearly seven hundred billion dollars are wasted in the U.S. medical system each year, much of which is tied to misdiagnosis. Cancer is one of the major culprits, causing over half a million deaths in the U.S. each year and…	Medical devices	Medical Devices	“Founded in 2014”	NIS	Michael Calhoun - Founder & CEO (former CTO) Education: B.A., Computer Science & Aerospace Engineering at Boston University, Ph.D., Neuroscience at University of Basel. Experience: Johns Hopkins School of Medicine, Mount Sinai School of Medicine, Hertie Institute for Clinical Brain Research; University of Tubingen, Sinq Systems and Mindshare Medical. // Samir Chowdhury - Founder & COO Education: …	1	0	1	1	Physics	Tech-and-Med											Not present		1	1		1		1	1	Efficiency-and-Quality		1	1	Legal-and-Partnership	1	1	Resourcs-and-Teams/expertise		1
68	Mirada Medical	1	2010	11	England	United Kingdom	50-100	Medium	“Recognized as one of the leading specialists in medical imaging software, Mirada is trusted by more than 2000 hospitals, imaging centers and cancer centers worldwide and we intend to win the trust of many more to come. In radiology, nuclear medicine, molecular imaging and radiation oncology, our innovative software combines cutting-edge science with practical application. Through this, we are ad…	Computer Software	Digital Tech/Service	“Mirada was founded more than 15 years ago by our current non-executive director, Professor Sir Michael Brady. He supported the formation of two technology spinoffs from Oxford University’s Medical Vision Laboratory and in 2001, these merged to form Mirada Solutions. A US medical scanner manufacturer acquired the company in 2003 and Siemens Healthcare in turn acquired them in 2005. In late 2008 M…	University spinoff	“Prof. Sir Michael Brady FRS, FREng, FMedSci is now Professor of Oncological Imaging in the Department of Oncology at the University of Oxford, having retired in 2010 as Professor of Information Engineering. He is co-Director of the Oxford Cancer Imaging Centre. He combines his work in oncology with a range of entrepreneurial activities. He is Deputy Chairman of Oxford Instruments plc. and also a…	1	0	0	0	NIS	Technical								Medical Advisory Board	“Mirada will be partnering with the London Medical Imaging & Artificial Intelligence Centre for Value-Based Healthcare, led by Kings College London, and will be working closely with Guys & St Thomas hospital."		Involved					0		1	1	Quality		1	1	Legal-and-Partnership	1	1	Resourcs-and-Teams/expertise		1
69	NeoSoft LLC	1	2005	16	US	US & Canada	30-50	Small	“NeoSoft, LLC has been bringing digital solutions to enhance and improve cardiac MRI. Founded by a renowned cardiac radiologist, NeoSoft focuses on cardiovascular post-processing software which aims to offer practical solutions to make clinical diagnosis easier, more intuitive, and much, much faster. Located in Pewaukee, Wisconsin, NeoSoft is a trusted partner to today’s leading radiology vendors…	Computer Software	Digital Tech/Service	“Neosoft LLC was founded in 2005” "Founded by a renowned cardiac radiologist"	Startup	Steven Wolff “NeoSoft was created by Steven D. Wolff, M.D., Ph.D., FACR, a leading radiologist who specializes in cardiology to address the sizeable need of intuitive and reliable cardiac MRI post-processing software. Still a practicing radiologist, Dr. Wolff continues to lead the field of cardiac MR, leading workshops, sitting on editorial boards, and co-authoring peer-reviewed manuscripts. Afte…	0	1	0	0	NIS	Medical							Founder Steven Wolff				Involved		1	1		1		1	1	Efficiency-and-Quality		1	1	Legal-and-Partnership		1	Teams/Expertise		1
70	NeuroPsyAI	1	2017	4	Portugal	Europe	1-10	Micro	"NeuroPsyCAD - Precision in neuropsychiatry // We provide clinicians (neurologists, psychiatrists and neuroradiologists) with patient-personalized reports that help them make early and accurate diagnoses of various neuropsychiatric disorders." // "Neuropsychiatric disorders such as Alzheimer’s and Parkinson’s are particularly difficult to diagnose, especially in its early stages, as symptoms are …	Hospital & Health Care	Medical Institutions	NIS	NIS	"Hugo Ferreira, CMO - MD, MScEng, PhD. A physicist, medical doctor and Professor of Biomedical Engineering at the Faculty of Sciences, University of Lisbon, with an inside view of the private sector, having worked at Siemens as MR and CT Clinical Education and Application specialist." //	0	0	1	0	NIS	Tech-and-Med							Chief Medical Officer	Advisory Board			Involved					0			0	NoClaim				No-Formal Credibility			No-Company Credibility
71	Nuance Communications	2	1992	29	US	US & Canada	10000-15000	Large	Industry: Computer software // " Our innovations in communication using speech, natural language understanding, logical thinking and successful system integration overcome the distance between people and technology. Technology that adapts to people and not vice versa. We support the latest devices and solutions from Samsung, will.i.am, Ford and Domino's. With nearly 20 million transactions in the…	Computer Software	Digital Tech/Service	“Nuance is an American multinational computer software technology corporation, headquartered in Burlington, Massachusetts, United States, on the outskirts of Boston, that provides speech recognition, and artificial intelligence. Nuance merged with its competitor in the commercial large-scale speech application business, ScanSoft, in October 2005. ScanSoft was a Xerox spin-off that was bought in 1…	Company Spinoff	“Ronald is an entrepreneur, leader and business advisor. Ron was founder, CEO and Chairman of the Board of Nuance Communications. He advises CEO's as a CEO buddy on operations, strategy, leadership and management. His experience spans various sectors in information and communications technology such as artificial intelligence, digital media, big data, enterprise software and SaaS. He has been inv…	0	0	0	1	Business	Other											Not present					0		1	1	Quality			1	Partnership	1	1	Resourcs-and-Teams/expertise	1	1
72	Optellum	1	2016	5	England	United Kingdom	11-50	Small	“Optellum develops the first AI Clinical Decision Support software for lung cancer diagnosis & treatment. It identifies at-risk patients, and expedites optimal therapy for patients with cancer, while reducing unnecessary interventions for millions who don’t need treatment. Optellum’s solution is based on Artificial Intelligence & Machine Learning technologies applied to the world’s largest clinic…	Medical devices	Medical Devices	Founded in 2015	Startup	“John Michael Brady (born 30 April 1945) FRS FMedSci FREng is an Emeritus professor of Oncological Imaging at the University of Oxford and has recently retired as Professorship in Information Engineering (1985-2010). He is a Fellow of Keble College, Oxford and a foreign member of the French Academy of Sciences.He was formerly BP Professor of Information Engineering at Oxford from 1985 to 2010 and…	0	0	1	0	NIS	Tech-and-Med		“Optellum has partnerships and projects with health systems and leading hospitals in the UK, Europe and USA that give us unique access vast clinical datasets”.							“Optellum has partnerships and projects with health systems and leading hospitals in the UK, Europe and USA that give us unique access vast clinical datasets”.		Involved					0		1	1	Quality			1	Partnership	1	1	Resourcs-and-Teams/expertise	1	1
73	Oxipit	3	2017	4	Lithuania	Europe	1-10	Micro	“Oxipit is a computer vision software startup specialized in medical imaging. With a team of award-winning data scientists and medical specialists, the company aims to introduce innovative Artificial Intelligence/Deep Learning breakthroughs to everyday clinical practice”	Computer Software	Digital Tech/Service	“We have a large founding team, five people in total. Most of the founders have known each other since school, for more than 10 years. Some of us worked in a biometrics company and after releasing a new version of the product line, it seemed to be a good time to do something in a different area. At the same time, the team won several international data science competitions. We could have become a…	Startup	Gediminas Pekšys, CEO - BA of Mathematics, University of Cambridge; 5 years of experience in data science, computer vision and Deep Learning; 1st place in Deep Learning competition in Kaggle; Deep Learning paper review organizer. // Jonas Bialopetravičius - MSc in Computer Science, Vilnius University; PhD student in Astrophysics, focusing on Deep Learning applications; 7 years of experience in co…	2	1	0	2	Econometrics, Physics	Tech-and-Med							Naglis Ramanauskas, Chief Medical Officer - MSc in Medicine, Vilnius University; Resident doctor of Radiology, Vilnius University; Deep Learning experience in several radiology tasks; 1st place in 2017 AI Hackathon Vilnius; Founder of the Society of Innovative Medicine			Chief Medical Officer	Involved		1			1			0	Efficiency		1	1	Legal-and-Partnership	1	1	Resourcs-and-Teams/expertise	1	1
74	PereDoc Technology	5	2017	4	China	Asia	60-200	Medium	“PereDoc, Inc. (PereDoc for short) is an innovative science and technology enterprise specializing in the research and development of intelligent healthcare, medical imaging, pathology, and electrophysiology aided diagnosis platforms based on artificial intelligence (AI) deep learning technology. PereDoc has obtained the qualifications as a national high-tech enterprise, Zhongguancun high-tech en…	Information Technology and Services	Digital Tech/Service	August,2017: Established the company: Debuted at the 14th Symposium on Cardiothoracic Imaging of the Radiology Society of the Chinese Medical Association	Startup	"PereDoc was founded by the cancer radiologist Chingchong Wu. Dr. Ching Yang Wu is a graduate of China Medical University (Taiwan). He received training in General Surgery, Thoracic Surgery, and Vascular Surgery at Chang Gung Memorial Hospital. He joined the faculty of Thoracic and cardiovascular surgery since 2007. Because of well academic performance, he was promoted to associate professor in 2…	0	1	0	0	NIS	Medical		The Medical Group gathers top medical experts from the top institutions in China.					PereDoc was founded by the cancer radiologist Chingchong Wu.	Medical consultant team: Authoritative physician experts in various fields of Japan can provide a VIP green channel for VIPs to see doctors. Time is life. This team reduces the patient waiting time, and arranges patients to see doctors at the first time.	Hospitals		Involved					0		1	1	Quality			1	Partnership	1	1	Resourcs-and-Teams/expertise	1	1
75	Pixyl	4	2015	6	France	Europe	1-10	Micro	"Pixyl is dedicated to improving patient care, by placing the most advanced AI tech in the hands of radiologists and clinicians. Our powerful Zero-Click solution automatically analyses medical images, highlights anomalies, and extracts clinically-relevant measurements for improved insight and decision-making in patient diagnosis and treatment."	Medical devices	Medical Devices	University spinoff startup // Started from PhD research towards AI able to anaylse brain imaging data and identifying abnormal and suspicious regions, when successfull they choose to create a start up to continue reserach and take the tool the the marketing stage, instead of staying in the lab under the univiresity	University spinoff	"Senan Doyle, CEO - PhD in Engineering at the Trinity College in Dublin"	1	0	0	0	NIS	Technical		"AI must be tried and tested in real-world conditions, and our work with eminent research groups, radiology departments, and clinical experts ensures that our solutions perform accurately and robustly even under strenuous operating conditions like multiple OEMs, field strength, resolution, quality, and imaging artefacts."	"AI must be tried and tested in real-world conditions, and our work with eminent research groups, radiology departments, and clinical experts ensures that our solutions perform accurately and robustly even under strenuous operating conditions like multiple OEMs, field strength, resolution, quality, and imaging artefacts."					Scientific Advisory Board // "Neurologist, CHU Nîmes. President, French Society for Multiple Sclerosis (SFSEP)"			Involved					0		1	1	Quality				No-Formal Credibility			No-Company Credibility
76	Predible Health	1	2016	5	India	Asia	1-10	Micro	We are an AI startup, building delightful products for cancer radiologists. Looking for beta users for our first product in Liver Cancer!” // “Predible Health is a Bangalore based startup which builds artificial intelligence enabled cloud software for radiology.”	Medical devices	Medical Devices	Predible Health was founded in May 2016 by Suthirth Vaidya (B.Tech, M.Tech from IIT Madras), Abhijith Chunduru (B.Tech, M.Tech from IIT Madras) and Deepak Mohan (PGDM IIM Ahmedabad, B.Tech IIT Madras) shortly after their research work at IIT Madras was completed. Predible was an outcome of the research work that won the Longitudinal Multiple Sclerosis Lesion Segmentation Challenge held at the IEE…	University spinoff	Suthirth Vaidya, Chief Executive Officer - “I am a Dual Degree (B.Tech + M.Tech) student in Department of Engineering Design at Indian Institute of Technology Madras. I work at the Biomedical Imaging Lab, under supervision of Prof. Ganapathy Krishnamurthi. My research interests include deep learning, machine learning, image processing and medical imaging. I previously interned at Philips Healthca…	1	0	1	0	NIS	Tech-and-Med								Clinical Advisor			Involved		1			1			0	Efficiency			1	Partnership	1	1	Resourcs-and-Teams/expertise	1	1
77	Qlarity imaging	1	2019	2	US	US & Canada	1-10	Micro	"Qlarity Imaging builds products that provide clinical insights, which radiologists do not have access to today. Our initial product is the first FDA-cleared computer-aided diagnosis software for radiology. It integrates images from multiple modalities to assist radiologists in the assessment and characterization of breast abnormalities."	Medical devices	Medical Devices	"Qlarity Imaging was founded by Paragon Biosciences, a life science innovator that creates, invests in and builds life science companies in artificial intelligence, cell and gene therapy, synthetic biology, and biopharmaceuticals"	Company Spinoff	Jeff Aronin, entrepreneur in innovateive global biology-based companies.	0	1	0	0	NIS	Medical				"As part of our De Novo submission to the FDA, radiologists participated in a clinical study which measured the effectiveness of our software in distinguishing between benign and malignant breast lesions."							Involved					0		1	1	Quality		1		Legal			No-Company Credibility
78	Qmenta	4	2013	8	US	US & Canada	11-50	Small	“Qmenta is a company focused on storage, processing, and visualization of medical images. They specialise in providing medical image processing algorithms in order to accelerate treatment of neurological diseases, such as alzheimer, parkinson, stroke.” Their aim is to organize and quantify brain imaging information in such a way that experts can access this information seamlessly. “In order to ac…	Computer Software	Digital Tech/Service	Mint Lab, which later was renamed to ‘Qmenta’, was founded in 2013 (Barcelona) by Paulo Rodrigues and Vesna Prčkovska.	Startup	“Rodrigues has a background in software engineering and holds an PhD in neuroimaging analysis”2, and Prčkovska was a research fellow at Harvard, postdoc Marie Curie fellow, and holds the same PhD in neuroimaging analysis working together with Rodrigues."	0	0	2	0	NIS	Tech-and-Med		Pablo Villoslada "medical Development"				Pablo Villoslada, the chief marketing officer. “As a member of the scientific board, Pablo has been sharing his knowledge and advice with the QMENTA team for more than 4 years. He will use the same expertise in CNS diseases and the healthcare industry to move forward QMENTA’s growth. Neurologist with more than 20 years of experience in Translational Medicine on biomarkers, and new therapeutics fo…		Scientific Board		Pablo Villoslada, the chief marketing officer. “As a member of the scientific board, Pablo has been sharing his knowledge and advice with the QMENTA team for more than 4 years. He will use the same expertise in CNS diseases and the healthcare industry to move forward QMENTA’s growth. Neurologist with more than 20 years of experience in Translational Medicine on biomarkers, and new therapeutics fo…	Involved		1			1			0	Efficiency		1	1	Legal-and-Partnership	1	1	Resourcs-and-Teams/expertise	1	1
79	Quantib BV	3	2012	9	The Netherlands	Europe	11-50	Small	“At Quantib we come to work every day to solve the radiologist’s hardest challenges and to make sure they can spend their time in the most valuable way. Medical images enclose secrets about diseases we wish to unravel just as much as physicians do. Therefore, we aim to develop medical image analysis software that pushes the boundaries of manual analysis. It should be fast, it should be accurate, …	Medical devices	Medical Devices	"Quantib, which spun out of Erasmus MC, maintains a strong partnership with the Departments of Radiology and Medical Informatics of Erasmus MC and its Biomedical Imaging Group Rotterdam, lead by Wiro Niessen, our CSO."	University spinoff	"Wouter B. Veldhuis, PhD MD, is radiologist at the University Medical Center Utrecht in The Netherlands. He is the initiator of IMAGR, the image analytics infrastructure that brings deep-learning algorithms directly into the clinical workflow in the UMC Utrecht. He is also the initiator of doRadiology.com, an interactive platform for radiology teaching applications, and developer of myBody-myData…	1	2	1	1	Business	Tech-and-Med		"In 2018 UMC Utrecht and Quantib set up Quantib-U, a joint venture company focused on deep learning utilizing the extensive expertise and imaging data available at UMC Utrecht. The collaboration, in which both UMC Utrecht and Quantib invested manpower, know-how and capital, will be focused on accelerating the conversion of scientific progress into clinical products. Researchers will be working cl…					"Wouter B. Veldhuis, PhD MD, is radiologist at the University Medical Center Utrecht in The Netherlands. He is the initiator of IMAGR, the image analytics infrastructure that brings deep-learning algorithms directly into the clinical workflow in the UMC Utrecht. He is also the initiator of doRadiology.com, an interactive platform for radiology teaching applications, and developer of myBody-myData…		Quantib, which spun out of Erasmus MC, maintains a strong partnership with the Departments of Radiology and Medical Informatics of Erasmus MC and its Biomedical Imaging Group Rotterdam, lead by Wiro Niessen, our CSO. This research group consists of over 40 researchers in the field of medical image analysis and machine learning. Our currently available and future products are partly based on the r…		Involved		1		1	1			0	Efficiency		1		Legal			No-Company Credibility
80	Quibim	22	2012	9	Spain	Europe	11-48	Small	“QUIBIM applies artificial intelligence and advanced computational models to radiological images to objectively measure changes produced by a lesion or by a pharmacological treatment, offering additional quantitative information to the qualitative approach of radiology.” // “The company has created AI algorithms to help detect changes produced by brain, breast and prostate cancer, but also other …	Medical devices	Medical Devices	“QUIBIM S.L. was created in late 2012 as an initiative from radiologists and biomedical engineers with a recognized scientific career. The company was born as a spin-off of La Fe Health Research Institute in Valencia (Spain), the renowned research institute of La Fe Polytechnics and University Hospital."	University spinoff	CEO - Ph.D in Engineering and Biomedical Engineering, "My interests are focused in medical imaging, research, start-ups and project management."	0	0	1	0	NIS	Tech-and-Med									Hospitals & Universities		Involved					0		1	1	Quality		1	1	Legal-and-Partnership		1	Teams/Expertise	1	1
81	Qure.ai	2	2016	5	India	Asia	51-100	Medium	“Qure.ai’s model involves selling its diagnostic tools directly to hospitals, collaborate with health-centric non-profits, and medical devices companies among others. It claims to have implemented its solutions in more than 12 countries including India, Philippines, US, France, Canada and some parts of Africa.” “The healthcare startup develops deep learning solutions that automatically read and i…	Medical devices	Medical Devices	“Incubated and backed with $30 Mn funding from analytics startup Fractal Analytics, Qure.ai was cofounded by AI scientist Pooja Rao and IIT alumni Warier in 2016. Warier, who also works as the Chief Data Scientist at Fractal, had earlier founded AI-powered personalised digital marketing firm Imagna Analytics, which was acquired by Fractal Analytics in 2015.”	Company Spinoff	“Prashant is an expert in the field of Artificial Intelligence and Deep learning. He has architected and commercialized several data science solutions in his 15 year career. He is also a prolific researcher, author, and speaker on topics related to data science and machine learning. He is passionate about using deep learning to make healthcare affordable and accessible.” // “Dr Rao did her MBBS f…	1	1	0	0	NIS	Tech-and-Med								Medical Advisor, consultant neuroradiologist, consultant	Mednax Radiology		Involved		1	1	1	1			0	Efficiency		1	1	Legal-and-Partnership	1	1	Resourcs-and-Teams/expertise	1	1
82	QView Medical Inc	1	2006	15	US	US & Canada	1-10	Micro	“QView is a private company, based in Silicon Valley and they design and develop ultrasound image analysis software for the detection of breast cancer. Founder & CEO Bob Wang and his team has been the leader in CAD (computer-aided design) and ABUS (Automated Breast Ultrasound Screening) development. For more than 20 years, members of the team have been involved in obtaining four PMA(premarket) ap…	Hospital & Health Care	Medical Institutions	Bob Wang is Chief Executive Officer and Chairman. He incorporated the company in 2006. Bob is an executive with a great vision and proven accomplishment in establishing companies that have changed medical imaging and breast care over the past 30 years. When he first started in medical imaging, he started with mammography. Mammography (also called mastography) is the process of using low-energy X-…	Startup	Bob Wang is Chief Executive Officer and Chairman. He incorporated the company in 2006. Bob is an executive with a great vision and proven accomplishment in establishing companies that have changed medical imaging and breast care over the past 30 years. When he first started in medical imaging, he started with mammography. Mammography (also called mastography) is the process of using low-energy X-…	1	0	0	0	NIS	Technical								Consultant: "Nico Karssemeijer, Senior Consultant to QView Medical, is Professor of Computer Aided Diagnosis (CAD). He heads the Diagnostic Image Analysis Group (DIAG) in the Department of Radiology of the Radboud University Nijmegen Medical Center, while his professorship is in the Intelligent Systems of the Institute for Computing and Information Sciences (iCIS).”			Involved					0			0	NoClaim		1	1	Legal-and-Partnership	1	1	Resourcs-and-Teams/expertise	1	1
83	Riverain Technologies	7	2004	17	US	US & Canada	11-50	Small	"We provide AI for augmented diagnosis with medical MRI. Our solutions and tools interpret, measure and predict on MRI and CT scans. We specialize in classification, quantification and predictive analytics for clinical 3D images (MRI, CT), EHR and clini	Medical devices	Medical Devices	"The company was founded in 2004 with a big challenge in this field of the availability and precision of data in order to create a proper functioning artificial intelligence. They accomplished through the development of synthetic data modeling tools that allow massive training sets to be developed with the necessary supporting data. These advances led to acceptance and ergo accelerated the implem…	Startup	Richard Glennon					NIS	NIS											Not present					0		1	1	Quality		1	1	Legal-and-Partnership	1	1	Resourcs-and-Teams/expertise	1	1
84	Sage Health Management Solutions	1	1997	24	US	US & Canada	11-50	Small	"Founded by Katherine Gray, PhD. in 1997, Sage HMS specializes in combining computerized provider order entry (CPOE) tools with evidence-based medical information to eliminate unnecessary diagnostic testing costs and improve care quality. The design philosophy at Sage HMS is to deliver clinical knowledge and evidence-based decision support integrated into the EHR at the point of care. In addition…	Information Technology and Services	Digital Tech/Service	"Founded by Katherine Gray, PhD. in 1997" "In 1997, I founded Sage Health Management Solutions, Inc., a health care knowledge company. The idea behind Sage HMS is that better communication between health care providers combined with evidence-based medicine for clinical decisions would reduce errors, improve efficiency and quality, and ultimately reduce health care costs. Our first released produc…	Startup	Katherine Gray "I am a recognized pioneer in health care quality and efficiency improvements. My systems level thinking, ability to focus also on the details of implementation, and familiarity with data and technology fuel my creative changes. My tri-sector perspective (working in government, non-profit and for profit sectors) make me a value-added board member. I was on the Board of Directors of…	0	1	0	0	NIS	Medical			“International interest in the success of the Transpara system has been growing rapidly: Transpara is now being used or piloted in around 20 countries around the world and the feedback from radiologists has been universally positive. We are extremely fortunate to have some excellent partners who have seen at first hand the benefits Transpara can bring to increasingly busy radiologists.”								Involved			1		1	1	1	1	Efficiency-and-Quality				No-Formal Credibility			No-Company Credibility
85	ScreenPoint Medical	1	2014	7	The Netherlands	Europe	11-50	Small	"ScreenPoint is a leading company that develops and markets image analysis and machine learning applications and services to improve early detection of breast cancer. The company is a spin-off of the Radboud University in Nijmegen. Our product Transpara uses the latest developments in machine learning such as Deep Learning and is trained with very large well curated databases of screening mammogr…	Medical devices	Medical Devices	“ScreenPoint Medical was founded in 2014 as a spin-off from Radboud University Medical Center in Nijmegen, The Netherlands, to develop and bring to the market innovative machine learning solutions to improve breast cancer screening and diagnosis. With a strong and experienced team of scientists, ScreenPoint developed the AI system Transpara, which matches the performance of experienced radiologis…	University spinoff	“Nico Karssemeijer- CEO. Professor Nico Karssemeijer is a leading scientist in breast cancer imaging and has been one of the pioneers of computer-aided detection, playing a key role in its development and adoptation in breast cancer screening. He was closely involved in the development of the R2 ImageChecker, the first mammography CAD product. He also played an important role in implementing digi…	1	1	0	0	NIS	Tech-and-Med							CEO: “Nico Karssemeijer- CEO. Professor Nico Karssemeijer is a leading scientist in breast cancer imaging and has been one of the pioneers of computer-aided detection, playing a key role in its development and adoptation in breast cancer screening. He was closely involved in the development of the R2 ImageChecker, the first mammography CAD product. He also played an important role in implementing…		“International interest in the success of the Transpara system has been growing rapidly: Transpara is now being used or piloted in around 20 countries around the world and the feedback from radiologists has been universally positive. We are extremely fortunate to have some excellent partners who have seen at first hand the benefits Transpara can bring to increasingly busy radiologists.”		Involved					0		1	1	Quality		1	1	Legal-and-Partnership	1	1	Resourcs-and-Teams/expertise	1	1
86	SemanticMD	1	2013	8	US	US & Canada	11-50	Small	"We provide a SaaS platform that enables physicians and researchers to train their own medical image analysis applications and classifiers using easy-to-use point and click web-based tools powered by state-of-the-art deep learning and computer vision technology."	Hospital & Health Care	Medical Institutions	Startup	Startup	"Santosh Bhavani Computer scientist, PhD in computational biology	0	0	1	0	NIS	Tech-and-Med		"We provide custom templates designed for medical imaging to easily annotate medical images and reports. Build your training dataset with us using our human-in-the-loop task manager and you can easily download your enriched data or train an algorithm with us."									Involved					0			0	NoClaim				No-Formal Credibility			No-Company Credibility
87	Siemens Healthineers	5	1896	125	Germany	Europe	10001+	Large	"Siemens Healthineers enables healthcare providers worldwide to increase value by empowering them on their journey towards expanding precision medicine, transforming care delivery, improving patient experience and digitalizing healthcare. A leader in medical technology, Siemens Healthineers is constantly innovating its portfolio of products and services in its core areas of diagnostic and therape…	Hospital & Health Care	Medical Institutions	Siemens Healthineers was founded in Munich at the 1st December 2017. It is connected to the Siemens AG, a German multinational conglomerate company for industrial manufacturing that was founded at the 1st October 1847 in Berlin by Werner von Siemens and Johann Georg Halske as Siemens & Halske	Company Spinoff	"In May 2016, the establishment of the Siemens Healthineers brand name was announced at an employee event. The new name is made up of syllables from the three English words "health", "engineer" and "pioneer", and is intended to emphasize the company's pioneering spirit and engineering expertise. However, the company itself initially continued to operate as Siemens Healthcare GmbH."	1	0	0	0	NIS	Technical		For example, Siemens Healthineers, which has partnerships with all 15 of the best US hospitals, offers a powerful research infrastructure encompassing a growing data pool of more than 100 million curated medical images and four data centers with one petaflops of computing power. Other strategies like “transfer learning” – in which neural networks are initially trained on large nonmedical image da…							For example, Siemens Healthineers, which has partnerships with all 15 of the best US hospitals, offers a powerful research infrastructure encompassing a growing data pool of more than 100 million curated medical images and four data centers with one petaflops of computing power. Other strategies like “transfer learning” – in which neural networks are initially trained on large nonmedical image da…		Involved					0		1	1	Quality		1	1	Legal-and-Partnership		1	Teams/Expertise		1
88	SpinTech Inc	2	2017	4	US	US & Canada	11-50	Small	"SpinTech is an organisation with the main focus on MRI technology. Through rapid, quantitative brain imaging software they are able to improve diagnosis and treatment of dangerous neurological conditions like stroke, dementia, TBI, Parkinson and MS." "STAGE, developed by SpinTech, is an advanced MRI imaging software platform that reduces brain scan time by 40%. The software provides enhanced vis…	Medical devices	Medical Devices	"SpinTech was founded in 2017 to bring this research-proven imaging software into major clinical and research markets.Since then, we’ve grown rapidly with strategic partners and research hospitals around the world. " "Before founding SpinTech, Dr. Haacke ran MR Innovations for over twenty years, a company which focuses on researching, developing, licensing, and holding patents related to the MRI …	Startup	E. Mark Haacke - Dr. Haacke has spent decades researching and developing advanced MRI technology including the invention of MR angiography (MRA) and susceptibility weighted imaging (SWI). He has won 18 patents, published over 300 papers, and earned over 300,000 research references. Dr. Haacke has served as president of the International Society for Magnetic Resonance in Medicine, and president of…	1	0	0	1	Business	Tech-and-Other									Harper University Hospital, Summit Medical Center, UT Southwestern Medical Center // "Since then, we’ve grown rapidly with strategic partners and research hospitals around the world."		Involved					0		1	1	Quality		1	1	Legal-and-Partnership	1	1	Resourcs-and-Teams/expertise	1	1
89	Subtle Medical Inc	2	2017	4	US	US & Canada	11-50	Small	“Subtle Medical is a healthcare technology company using innovative deep learning solutions to improve medical imaging efficiency and patient experience. We were founded by a practicing Neuroradiologist and Engineering PhD. Our team is made up of renowned imaging scientists, radiologists, and AI experts from Stanford, Harvard, MIT, MD Anderson, and more.” “Subtle Medical has developed a suite of …	Medical devices	Medical Devices	“Subtle Medical, a privately-held medical device company focused on improving medical imaging efficiency and patient experience with innovative deep learning imaging technologies." "Subtle Medical, a Silicon Valley startup, is using AI to reduce the costs associated with medical imaging scans — in terms of money, time and radiation exposure."	Startup	"Greg Zaharchuk, MD PhD, a renowned radiologist and professor at Stanford" // Enhao Gong - "Founder and CEO with a PhD in Electrical Engineering from Standford University"	1	1	0	0	NIS	Tech-and-Med								Medical Advisors	Standford Medecin		Involved		1			1		1	1	Efficiency-and-Quality		1	1	Legal-and-Partnership	1	1	Resourcs-and-Teams/expertise	1	1
90	TaiHao Medical Inc	2	2013	8	Taiwan	Asia	6	Micro	"TaiHao Medical Inc. is an artificial intelligence company founded in 2013, Taipei, Taiwan. Our team consists of experts from multidisciplinary domains including artificial intelligence, biomedical engineering and medicine. The image processing methodology with artificial intelligence is evaluated to be helpful in assisting physicians in breast cancer detection. Our products, "BR-Viewer", "BR-FHU…	Medical devices	Medical Devices	NIS	NIS	Simon Lai - MBA	0	0	0	1	Business	Other										"Our team consists of experts from multidisciplinary domains including artificial intelligence, biomedical engineering and medicine"	Involved					0			0	NoClaim		1		Legal			No-Company Credibility
91	THERAPIXEL	1	2013	8	France	Europe	11-50	Small	"Therapixel is a leading french software company specialized in artificial intelligence for medical imaging. Our aim is to develop a digital radiologist achieving the performance of best experts. Our AI is dedicated to breast cancer screening. That algorithm won the Digital Mammography DREAM Challenge, the largest Artificial Intelligence challenge ever organized."	Medical devices	Medical Devices	"The company was founded in 2013 by Pierre Fillard and Olivier Clatz: two former INRIA researchers. The first product released by the company was focused on fluid medical images which surgeons could control remotely using motion sensors. Surgeons could now consult x-rays and navigate within them. This product has raised 600.000 euros of seed money in 2015. In 2017 the startup won an international…	Startup	Pierre has worked for over 6 year at Therapixel and is one of the founders and current CSO. From dec 2009 till jul 2013, Pierre has been a senior research scientist at Inria. His main area of research was medical imaging and medical image processing. Furthermore, Pierre has been a Co-author of 50+ publications in peer-reviewed international conferences and journals. His H-index is 19. During this…	2	0	0	0	NIS	Technical											Not present					0		1	1	Quality		1	1	Legal-and-Partnership	1	1	Resourcs-and-Teams/expertise	1	1
92	Thirona	6	2014	7	The Netherlands	Europe	11-50	Small	"Thirona is a high-tech company in Nijmegen focusing on development and marketing of automated analysis tools for medical images. Since its establishment in 2014, Thirona has developed three software products focusing on the analysis of thoracic CT scans (LungQ), chest X-rays (CAD4TB), and retinal images (RetCAD). Thirona is ISO 13485 compliant and all products have obtained CE certification and …	Hospital & Health Care	Medical Institutions	"Thirona was founded in 2014 by Eva van Rikxoort and Bram van Ginneken, both scientists at the Radboud University Medical Center in Nijmegen, the Netherlands. Our vision was that the gap between academic developments in medical image analysis and clinical useability needs to be bridged by creating products that include the latest technologies but at the same time are intuitive for the user and ai…	Startup	Eva van Rikxoort, Ph.D., Managing Director - Eva founded Thirona in 2014 and leads the company. She has a Ph.D. in Medical Image Analysis from Utrecht University. She worked for the imaging CRO MedQIA in Los Angeles where she developed automatic methods to assess fissural completeness from chest CT scans. // Bram van Ginneken, Ph.D., Chief Scientific Officer - "Bram is one of the founders of Thir…	0	0	2	0	NIS	Tech-and-Med							both founders		Radboud Medical Center		Involved					0		1	1	Quality		1	1	Legal-and-Partnership	1	1	Resourcs-and-Teams/expertise		1
93	Ultromics	1	2017	4	England	United Kingdom	11-50	Small	"Ultromics develops echo-based diagnostic support tools for cardiovascular disease, the largest cause of death globally, by combining deep clinical insight with machine learning and one of the largest commercially consented echocardiographic databases in the world. Our revolutionary tools help doctors make consistent and accurate diagnoses, without disrupting clinical workflow, to ensure patients…	Hospital & Health Care	Medical Institutions	"Ultromics was founded in May 2017 at the University of Oxford by Ross Upton and Professor Paul Leeson. While pursuing his PhD at the University of Oxford, Ross worked with Professor Leeson, Consultant Cardiologist and Head of the Oxford Cardiovascular Research Facility, to develop the world’s ﬁrst outcomes-driven, AI-based ultrasonic diagnostic support solution for coronary artery disease (CAD)*…	University spinoff	Ross Upton: Upton is one of the founders & currently CEO at Ultromics. He started at the College of Richard Collyer. In 2012 he graduated his Masters in Clinical Biochemistry at the University of Surrey. Then he did another Masters in Cardiovascular Science in Newcastle. In 2015 he he wrote his decided to continue with Cardiovascular Medicine and he wrote his PhD from 2015 till 2019 at the Univer…	0	1	0	0	NIS	Medical		"Ultromics has partnerships with leading cardiology clinical centres in the United States and 30 NHS centres in the UK. Through this, it is continuously optimizing its scanning algorithms by analyzing the archive of scans held by these centres."	"The US-based Rainier Trial includes a retrospective review of 370 stress exams, as well as a total of 800 cardiologist reads from a variety of skill levels. The first phase of the Rainier Trial is ongoing at the Oregon Health and Science University (OHSU) and being accomplished in conjunction with leading cardiologists Dr. Sanjiv Kaul, Director of the Knight Cardiovascular Institute, and Dr. Ste…				Founder		"Ultromics has partnerships with leading cardiology clinical centres in the United States and 30 NHS centres in the UK. Through this, it is continuously optimizing its scanning algorithms by analyzing the archive of scans held by these centres."		Involved			1		1		1	1	Efficiency-and-Quality		1	1	Legal-and-Partnership	1	1	Resourcs-and-Teams/expertise		1
94	VIDA	1	2004	17	US	US & Canada	51-200	Medium	“VIDA is the established leader in quantitative pulmonary imaging analysis offering a unique lung imaging evaluation as a service to aid in the early detection, diagnosis, and treatment evaluation of pulmonary diseases. VIDA increases the value of each imaging exam by providing image-based screening, diagnostic and therapy planning solutions evaluated in a strict, quality controlled environment t…	Medical devices	Medical Devices	“Founded by four University of Iowa faculty members, Eric Hoffman, Dr. Geoffrey McLennan, Joseph Reinhardt and Milan Sonka, VIDA Diagnostics is based on research associated with the UI’s Iowa Comprehensive Lung Imaging Center and on core technology licensed from the UI Research Foundation. “VIDA’s first product, the Emphysema Profiler, the world’s first commercial, automatic whole-lung densitomet…	University spinoff	Eric Hoffman, education: “Interdisciplinary Graduate Program in Informatics, Interdisciplinary Graduate Program in Translational Biomedicine, Medical Scientist Training Program.”, Experience: “Throughout his career he has used advanced imaging methodologies to study basic respiratory physiology centered largely on mechanisms of ventilation and perfusion heterogeneity and regional lung mechanics.”…	0	1	2	0	NIS	Tech-and-Med		Director of Clinical Research & Development "Mr. Sieren has a BSc degree in Radiation Science and is an ARRT board-certified Radiographer in Diagnostic X-ray, Computed Tomography (CT), and Magnetic Resonance Imaging (MR). He has over 15 years’ experience in Radiological Imaging"					Founder				Involved		1			1			0	Efficiency		1	1	Legal-and-Partnership	1	1	Resourcs-and-Teams/expertise	1	1
95	Viz.ai	3	2016	5	US	US & Canada	51-200	Medium	"Viz.ai, Inc is emerging as the leader in applied artificial intelligence in healthcare. Our mission is to fundamentally improve how healthcare is delivered in the world, through intelligent software that promises to reduce time to treatment and improve access to care. Our flagship product, Viz LVO, leverages advanced deep learning to communicate time-sensitive information about stroke patients s…	Medical devices	Medical Devices	“FOUR years ago a woman in her early 30s was hit by a car in London. She needed emergency surgery to reduce the pressure on her brain. Her surgeon, Chris Mansi, remembers the operation going well. But she died, and Mr. Mansi wanted to know why. He discovered that the problem had been a four-hour delay in getting her from the accident and emergency unit of the hospital where she was first brought,…	Startup	Chris Mansi - “Clinician innovator, entrepreneur and optimist. I care about healthcare access, building and supporting great teams, transformative technologies, and improving provider experience to effect and scale better patient outcomes. Heading up Viz.ai, an applied AI healthcare company, is how I get to work on these things everyday, with our focus on building clinician facing products that e…	0	1	0	0	NIS	Medical							Founder	Medical Advisors			Involved		1			1		1	1	Efficiency-and-Quality		1	1	Legal-and-Partnership	1	1	Resourcs-and-Teams/expertise	1	1
96	Volpara Health	4	2009	12	New Zealand	Oceania	51-200	Medium	"Volpara Health Technologies Limited is a leading provider of breast imaging analytics and analysis products that improve clinical decision-making and the early detection of breast cancer. Every day, Volpara software helps clinicians better understand their patients and administrators better understand their practices. Volpara Health Technologies Limited is a research, development, and manufactur…	Hospital & Health Care	Medical Institutions	“VHT was founded in 2009 by four of the world’s leading breast imaging experts: Professor Sir John Michael Brady and Dr Ralph Highnam from the University of Oxford, Professor Nico Karssemeijer from the University of Nijmegen and Professor Martin Yaffe from the University of Toronto. VHT headquarters (R&D and engineering) were established by Dr Highnam in Wellington, New Zealand.”	Startup	"Professor Sir John Michael Brady: “Retired from his 25-year Professorship in Information Engineering in 2010. After obtaining degrees in mathematics, he worked in computing science, artificial intelligence, and engineering. He founded the Oxford University Robotics Group, but switched his interests to cancer image analysis in the early 1990s. Apart from his Oxford research, Mike has founded a nu…	1	0	1	0	NIS	Tech-and-Med		"Monica relocated to New Zealand in 2017 and started as a consultant for VHT where she implements hands-on expertise in product development, research, and customer relations."	testing across various medical institutions	Physcians who participated in a randomized and cross-over study		"Monica relocated to New Zealand in 2017 and started as a consultant for VHT where she implements hands-on expertise in product development, research, and customer relations. "	"VHT was founded in 2009 by four of the world’s leading breast imaging experts: Professor Sir John Michael Brady and Dr Ralph Highnam from the University of Oxford, Professor Nico Karssemeijer from the University of Nijmegen and Professor Martin Yaffe from the University of Toronto."	"Monica relocated to New Zealand in 2017 and started as a consultant for VHT where she implements hands-on expertise in product development, research, and customer relations."		"Chief Medical Officer" "Dr Monica Saini - Monica is a Doctor of Medicine and a prior BSc in nursing. She has had U.S. radiology training and an additional fellowship in women’s imaging. She has over 10 years of patient care experience and was the Chief of Breast Imaging at Santa Fe Imaging/Christus St Vincent Hospital in the southwestern U.S. from 2008 to 2016. She also served as the chairman fo…	Involved		1			1	1	1	1	Efficiency-and-Quality		1	1	Legal-and-Partnership	1	1	Resourcs-and-Teams/expertise		1
97	VUNO	6	2014	7	South Korea	Asia	51-200	Medium	"VUNO’s machine learning technology analyzes patient imaging data and compares it to a lexicon of processed medical data, allowing doctors to quickly assess a patient’s condition and make better decisions."	Medical devices	Medical Devices	"Founded in 2014 by Yeha Lee, Hyun-Jun Kim, and Kyuhwan Jung, VUNO is a [privately held] Korea based company specializing deep learning technology for the medical industry. The co-founders met while working at Samsung on speech recognition technology. "	Startup	"Founded in 2014 by Yeha Lee, Hyun-Jun Kim, and Kyuhwan Jung, VUNO is a Korea based company specializing deep learning technology for the medical industry. The co-founders met while working at Samsung on speech recognition technology."	3	0	0	0	NIS	Technical		"VUNO is currently working with Korea’s largest hospitals to collect data and create an advanced classification index for diseases. With this data, VUNO will be able to provide products that will assist doctors in identifying and diagnosing diseases in patients."								As of 2020, more than 100 teams of experts from all fields, including engineers, doctors, lawyers, and accountants, are leading the entire commercialization cycle including artificial intelligence R&D, software development, and clinical/licensing.	Involved					0			0	NoClaim		1		Legal			No-Company Credibility	1
98	Zebra Medical Vision Ltd	5	2014	7	Israel	Middle East	51-200	Medium	"Zebra Medical Vision’s Imaging Analytics Platform allows healthcare institutions to identify patients at risk of disease and offer preventative treatment pathways to improve patient care. The company’s AI solutions analyze millions of clinical imaging data in real time, detecting various medical indications, enabling it to be the only AI Medical Imaging company with such a wide range of products…	Hospital & Health Care	Medical Institutions	“An Israeli startup founded in 2014, Zebra Medical Vision developed algorithms that produced diagnoses from X-rays, mammograms, and CT-scan s. The algorithms used deep learning and digitized radiology scans to create software tha t could assist doctors in making diagnoses. By July 2018, Zebra had developed seven algorithms to analyze scans for emphysema, liver density, compression fractures, bone…	Startup	"Eyal Gura is the Co-Founder and Chairman of Zebra Medical Vision, a next-generation medical imaging deep learning platform that will enable scalable diagnosis for the 1 billion people to join the middle class by 2020. Eyal is an Angel investor and venture capitalist with Pitango Venture Capital, the largest venture capital fund in the Middle East. Formerly, Co-Founder: PicScout (acquired by Gett…	1	0	0	1	Business	Tech-and-Other		Medical Data Consultant // clinical team working on research "Responsibilities: Work directly with our clinical team on research and clinical definitions, Analyzing clinical data for Zebra's algorithms, Providing feedback on Zebra's workflow solutions, Participate in our research and scientific publications"						Advisory Board // Medical Data Consultant	"Zebra announced it will collaborate with HealthNet Global (HNG), part of the Apollo Hospitals Group in India, to “provide timely, cost-effective, quality care to patients in remote and rural locations.” For example, they plan to develop a chest X-ray interpretation tool for TB to help in its early diagnosis by supplementing sputum testing which is only 50% accurate and frequently misses the dise…		Involved		1	1	1	1	1	1	1	Efficiency-and-Quality		1	1	Legal-and-Partnership	1	1	Resourcs-and-Teams/expertise		1
99	Agiliti	1	2006	15	US	US & Canada	1001-5000	Large	"Agiliti is a company that offers a variety of clinical engineering services, ranging from supplementary support to fully outsourced services. Furthermore, Agiliti offers supply chain teams, that help hospital to provide more knowledge and control on their costs. By doing this, Agiliti aims to help hospital overcome their challenges, like overall cost pressures, pending shortage of talent, challe…	Medical devices	Medical Devices	The company name Agiliti is relatively young, as the new name was launched December 3th 2018. Before that, the company was operating under the name Universal Hospital Services Inc. (UHS), under which they became a national leader concerning healthcare technology management and service solutions2. Originally UHS was founded in 1938 in Minneapolis and was named the ABC Oxygen Tent Rental Company3. …	University spinoff	"Tom Leonard is Chief Executive. Before Agiliti Tom operated at CareFusion as the President of the Medical business section. Previously, Tom was Senior Vice President and General Manager for Mckesson Provider Technologies for the department Ambulatory Solutions, and before that Tom worked as Executive Vice President of Operations for Picis Inc. In total Tom has over 15 years of experience in lead…	0	0	0	1	Business	Other	c								“With over 7,000 health care facility partnerships, Agiliti is uniquely positioned to fastly discover and communicate changes in the standards related to medical laser safety programs and health care laser use. This high advanced technical series is designed to provide clinical support and guidance to health care facility medical laser safety officers around the country. Our goal is to help incre…		Involved					0			0	NoClaim		1	1	Legal-and-Partnership		1	Teams/Expertise		1
100	AGFA Healthcare	2	1867	154	Belgium	Europe	10001+	Large	At Agfa HealthCare, we are transformingthe delivery of care–supportinghealthcare professionals across the globe with secure, effective, and sustainableimaging data management.	Hospital & Health Care	Medical Institutions	The history of Agfa goes back to the nineteenth century and is a long and illustrous record of innovation and technological leadership. A Belgian ‘photo products’ business and a German color dye manufacturer joined forces and grew into an internationally renowned company in the graphic and healthcare industries.’’	Company Spinoff	"The founders were Paul Mendelssohn Bartholdy (son of composer Felix Mendelssohn Bartholdy) and Carl Alexander von Martius. ’’	0	0	0	2	Chemistry	Other							"Pascal Juéry, Permanent representative of PJY Management BV – President and Chief Executive Officer of Agfa-Gevaert, President Digital Print & Chemicals and Radiology Solutions" Luc Thijs, President Agfa HealthCare Luc Thijs, President Agfa HealthCare			Luc Delagaye, President Offset Solutions Dirk De Man, Chief Financial Officer	Involved					0			0	NoClaim		1		Legal			No-Company Credibility	1
101	Canon Medical	1	1948	73	Japan	Asia	700	Large	Canon Medical offers a full range of diagnostic medical imaging solutions including CT, MR, X - Ray, Ultrasound and Healthcare Informatics across the globe.	Medical devices	Medical Devices	Tokyo Electric Co. Ltd. was founded in 1914 and started research on X-ray tubes	Company Spinoff	Subsidiary |Tanaka Hisashige is the founder of Toshiba Medical which was bought by Canon in 2016, and turned into Canon Medical in 2018.	1	0	0	0	NIS	Technical							Toshio Takiguchi is currently the President and Chief Executive Officer of Canon Medical Systems Corporation				Involved		1			1		1	1	Efficiency-and-Quality			1	Partnership	1	1	Resourcs-and-Teams/expertise	1
102	Carestream	3	2007	14	US	US & Canada	4400	Large	Carestream is a worldwide provider of medical imaging systems and IT solutions backed by a global service and support network.	Medical devices	Medical Devices	"Carestream is a worldwide provider of medical imaging systems; X-ray imaging systems for non-destructive testing; and precision contract coating services for a wide range of industrial, medical, electronic and other applications—all backed by a global service and support network."	Startup	Subsidiary owned by Onex corporation. Onex was founded by Geral W. Schwartz who graduated with a MBA at Harvard.	0	0	0	1	Business	Other						Todd M. Clegg, Managing Director, Onex	"David C. Westgate is Chairman, President and CEO of Carestream Health."			William A. Sanger. Chairman and Chief Executive Officer of Emergency Medical Services Corporation	Involved					0			0	NoClaim				No-Formal Credibility	1		Resources
103	GE Healthcare	2	1994	27	US	US & Canada	205000	Large	As a leading global medical technology, diagnostics and digital solutions innovator, GE Healthcare enables clinicians to make faster, more informed decisions through intelligent devices, data analytics, applications and services, supported by its Edison intelligence platform.	Hospital & Health Care	Medical Institutions	In 2001, GE Medical Systems acquired San Francisco, CA, based CT maker Imatron, Inc for $210 million. Imatron produced an Electron beam tomography (EBT) scanner that performs imaging applications used by physicians specializing in cardiology, pulmonology and gastroenterology. The formal Imatron business was later incorporated into GE Healthcare's Diagnostic Imaging business segment	Company Spinoff	Subsidiary of General Electric which was founded by Charles A. Coffin, Thomas Edison, Edwin J. Houston, J. P. Morgan, Elihu Thomson	3	0	0	2	Business	Tech-and-Other		Michael McAlevey, General Counsel & Business Development				Ian Dale, Chief Supply Chain Officer; Luiz Verzegnassi, Services & GE Healthcare Diversity Officer; Ian Dale, Chief Supply Chain Officer					Involved		1			1		1	1	Efficiency-and-Quality			1	Partnership			No-Company Credibility		1
104	Hitachi	4	1910	111	Japan	Asia	296000	Large	We offer innovative diagnostic imaging in ultrasound, MRI and CT. Healthcare professionals across a wide range of clinical applications embrace our solutions, including radiology, MSK, obstetrics, gynaecology, urology, surgery, cardiology or gastroenterology	Electrical & Eelectronic Manufacturing	Manufacturing	"Our origins go back to 1910 when Namihei Odaira founded a mining machinery repair shop in Japan. Since then, Hitachi has evolved into a corporate group with a global workforce of 300’000 people. Hitachi’s imaging diagnostic solutions have found their way to Europe in 1980. Today, we are a well-established name throughout the continent, and have confidence not only in our medical solutions, but a…	Startup	Namihei Odaira, he originally started with a mining machinery repair shop	1	0	0	0	NIS	Technical		"Extensive international experience in providing proactive, innovative HR solutions to meet business needs."			"Extensive international experience in providing proactive, innovative HR solutions to meet business needs."	Experienced Sales and Marketing Professional				Head of finance	Involved					0		1	1	Quality		1		Legal		1	Teams/Expertise		1
105	Philips	2	1891	130	The Netherlands	Europe	81592	Large	it is our strategy to lead with innovative solutions that combinesystems, smart devices, informatics and services, and leverage big data–helping ourcustomers deliver on the Quadruple Aim (better health outcomes, improved patientexperience, improved staff experience, lower cost of care) and helping people to take bettercare of their health at every stage of life.	Hospital & Health Care	Medical Institutions	“Philips & Co was founded in 1891 in Eindhoven, the Netherlands, by Frederik Philips and his son, Gerard. Recognizing the opportunity presented by the mass-market introduction of electricity, and inspired by Gerard’s keen interest in scıence and engineering, the pair soon conceived a bold but timely plan: cost-effective, reliable electric incandescent light bulbs.”	Startup	Frederik Philips and his son Gerard Philips were Dutch industrials and bankers	0	0	0	2	Banking	Other		"He is extending Philips’ leadership in health technology as the company focuses on its purpose to improve people’s health and well-being through meaningful innovation, with the goal of improving 2.5 billion lives per year by 2030"			"Kees Wesdorp leads Philips’ Precision Diagnosis business cluster, which brings together connected diagnostic systems and integrated diagnostic insights - including imaging, monitoring, laboratory, genomics and longitudinal data - to enable a clear care pathway with predictable outcomes tailored for every patient."	"Sophie has extensive experience in operations, service delivery, procurement, supply chain, quality, engineering and strategic outsourcing. "				" In this role he was responsible for the various Group Legal departments, including Corporate & Financial Law, Legal Compliance and Legal M&A."	Involved					0			0	NoClaim		1		Legal			No-Company Credibility
106	Hologic	3	1985	36	US	US & Canada	6478	Large	Hologic, Inc. is an innovative medical technology company primarily focused on improvingwomen’s health and well-being through early detection and treatment.1“Hologic, Inc. develops, manufactures, and supplies diagnostics products, medical imagingsystems, and surgical products for women's health through early detection and treatment inthe United States, Europe, the Asia-Pacific, and internationall…	Medical devices	Medical Devices	Founded in 1985 3 in Marlborough, Massachusetts, USA. Now the company announced it would acquire Biotheranostics and its breast and metastatic cancer test portfolio for $230 Million and SOMATEX for $64 Million.	Startup	Jay A. Stein, PHD in physics and autoher of numerous patents invlolving X-ray technology.	0	0	0	1	Physics	Other		The CEO led the company through a series of acqui sitions and launched a number of products				"Ms. Crawford held a variety of positions and responsibilities, including leading that company's Northern Region operations and marketing efforts."				The human resources leadership focuses on talent acquistion	Involved					0		1	1	Quality		1		Legal	1		Resources	1
107	intelerad	3	1999	22	Canada	US & Canada	350	Large	Inteleradis a medical imaging software provider that specializes indiagnostic viewing, reporting and collaboration solutions	Medical devices	Medical Devices	"In february 2019 Intelerad Ranks #1 Best in KLAS for PACS Canada and PACS Asia/Oceania in the 2019 Best in KLAS Global Report. This ‘Best in KLAS’ award is about healthcare technology."	Startup	Rick Rubin graduated at McGill university with a Master of biomedical Engineering and a MBA.	0	0	1	0	NIS	Tech-and-Med		"Mike Lipps is focused on evolving Intelerad into an Enterprise Imaging leader with a strong global presence. "			"She is focused on transforming private equity backed business and driving inorganic growth. "	"Marissa Carlson delivers exceptional results and drives growth through effective, client-centric marketing strategies. '					Involved		1		1	1			0	Efficiency		1		Legal		1	Teams/Expertise
108	konica minolta	1	2003	18	Japan	Asia	43961	Large	Theunitprovides digital radiography, ultrasound imaging, healthcare IT Solutions and service-basedsolutions to hospitals, imaging centers, clinics and private practices across the US, Canada andLatin America.”	Information Technology and Services	Digital Tech/Service	“Since its establishment in 1873, by making the most of our diverse technologies and innovations, Konica Minolta has been expanding its business in various fields including office equipment, optical systems for industrial use, and diagnostic imaging system.”	Startup	Founder of Konica is Rokusaburo Sugiura who owned the biggest pharmacy trader in tokyo and later moved on to photography, Founder of Minolta is Kazuo Tashima who was a manufacturer of cameras and assessoires	0	1	0	0	NIS	Medical											Not present		1			1			0	Efficiency		1		Legal			No-Company Credibility	1
109	Medical IP	5	2015	6	South Korea	Asia	20	Small	Here at MEDICALIP we are leading the future of healthcare with innovativetechnologies.We are developing various medical imaging analysis technology based on AI and medical3D printing technology to reduce the time and cost of medical staff and the pain of patient	Information Technology and Services	Digital Tech/Service	Founded in 2015 and now it recieved the Commendation Award from the Ministry of SMEs and Startups	Startup	"Sang Joon Park is the Founder and CEO of MEDICALIP and Professor of the Department of Radiology at the Seoul National University Hospital in South Korea. Dr. Park graduated in computer science at the school of engineering college. He then went to the college of medicine at Seoul National University to obt ain his Master’s and a Ph.D. degree in Interdisciplinary Program in Radiation Applied Life …	0	0	1	0	NIS	Tech-and-Med		"Sang Joon Park is an expert in 3D medical imaging for developing CT/MRI-based imaging biomarkers and medical 3D printing software platform MEDIP. "	"He brings his multi-disciplinary experience in specialized 3D printing in medicine to share the clinical trials and workflow trends."								Involved					0			0	NoClaim		1		Legal			No-Company Credibility	1	1
110	Samsung Healthcare	2	1985	36	South Korea	Asia	287439	Large	Samsung Medison is a global leading medical device company, founded in 1985. With amission to bring health and well-being of people’s lives, the company manufacturesdiagnostic ultrasound systems around the world across variousmedical fields. In 2011,Samsung Medison became an affiliate company of Samsung Electronics, integrating world’sbest IT, image processing, semiconductor and communication tec…	Medical devices	Medical Devices	"In 1994 the Samsung Medical Center was built in Seoul, South Korea to advance the concept of patient-centered care. Now in 2018, Samsung healthcare solutions have expanded dramatically to touch multiple points in the healthcare cycle. "	Company Spinoff	Lee Min Hwa is founder of Medison which was aquired by samsung in 2010. He acuired a master's and doctor's degree in electronic engineering. He has taught about entrepeneurship and innovation at the Korea Advanced Institute of Science and Technology.	1	0	0	0	NIS	Technical						"David Legg was appointed Vice President, Sales & Service, in January 2018, leading all commercial Sales and Service responsibility for the Digital Radiography and Ultrasound businesses in the US market. "				"Dr. Gujar has held key leadership positions in organizations working at the intersection of technology and healthcare with responsibility for activities supporting product adoption and value creation."	Involved				1	1			0	Efficiency		1		Legal			No-Company Credibility	1
111	Fujifilm Healthcare	1	1936	85	Japan	Asia	73906	Large	Fujifilm Healthcare is active in the fields of digital radiography, women'shealth, endoscopy, ultrasound, medical informatics, CDMO biopharmaceuticals,regenerative medicine and pharmaceuticals. As technology trailblazers, Fujifilm will continueto push boundaries and make breakthroughs with the overall mission of improving patientoutcomes and changing lives	Hospital & Health Care	Medical Institutions	"1936 First steps in the development of X-ray. Though often perceived as a film and photography company, Fujifilm developed from its very beginning as a medical imaging specialist."	Company Spinoff	NIS					NIS	NIS											Not present					0		1	1	Quality		1	1	Legal-and-Partnership			No-Company Credibility
112	Guerbet	1	1926	95	France	Europe	2600	Large	Guerbet is a leader in medical imaging worldwide, offering a wide range of pharmaceuticalproducts, medicaldevices, digital and AI solutions for diagnostic and interventional imaging,to improve the diagnosis and treatment of patients.	Pharmaceuticals	Bio/Pharma	"Since 1926, the Guerbet Group has had a long-standing tradition as a pioneer in the research and development of medical imaging contrast media. "	Startup	André Guerbet was a pharmacist and graduated as Ing;enieur at the lÉcole Centrale des Arts et Manufactures. From what can be found he soley wroked at Guerbet group company.	0	1	0	0	NIS	Medical		"4 R&D centers"							"Scientific partnerships with public and private players worldwide"		Involved					0			0	NoClaim		1		Legal		1	Teams/Expertise	1
113	Medo AI	4	2018	3	Canada	US & Canada	21	Small	MEDO’s unique technological solution, ARIA (Automated Real-time Intelligent Assistant), stitchestogether 2D ultrasound images taken from different angles and turns them into easily understood 3Dmodels of body parts using machine learning techniques. This provides novice user with expert-leveldiagnosis based on the knowledge accumulated from thousands of similar cases.	Medical devices	Medical Devices	"Established in 2018, MEDO was born from the idea that the combination of portable ultrasound with AI could make the 21st-century stethoscope, allowing users to peer into the human body and make important diagnoses accurately and reliably with the help of AI trained on thousands of previous cases. "	Startup	1. Dornoosh Zonoobi: Aqcuired a Phd in Mechanical Engineering and conducted research for more thana decade regarding Machine learning on medical imaging. Jacob 2. L. Jaremko: Is a radiologist who acquired a PhD in Biomedical Engineering and dual subspecialty fellowship training in pediatric and musculosketal radiology. He is a associate professor. 3. David Quail: Msc in Computer Science, and a en…	2	1	1	0	NIS	Tech-and-Med		“At Medo, we augment ultrasound with artificial intelligence and machine learning to bring expert level on-the-spot diagnosis of ultrasound images to any clinician at point-of-care of a patient.”									Involved					0			0	NoClaim		1		Legal			No-Company Credibility
114	Terarecon	3	1997	24	US	US & Canada	225	Medium	Leverage the Leading Advanced Visualization and AI Platform for Medical ImagingDeliver real time imaging decision support for radiology, cardiology, vascular surgery, and beyond.Experience 3D, AI, and full clinical workflow features working together to support the widest range ofuse-cases from a single solution	Computer Software	Digital Tech/Service	" In 2001, TeraRecon released AquariusNet Thin Client, the first ever 100% client-server solution architecture for advanced visualization."	Startup	Romesh Wadhwani holds a Master and PhD inelectrical engineering and a honorary doctorate from the Indian instrutue of Technology Bombay. Prior Terarecon he has founded sympohony technology group, Aspect development and SymphonyAi	1	0	0	0	NIS	Technical						A vice president focuses on improving customer efficiency	Founder & CEO	Advisor for SymphonyAI	AI developers and tech partners		Involved					0			0	NoClaim				No-Formal Credibility			No-Company Credibility		1
115	Biomind	1	2019	2	Singapore	Asia	63	Medium	BioMind® is an award-winning Artificial Intelligence (AI) company providing machine intelligence solutions in medical imaging. As the world’s first company to obtain both European CE mark and Singapore HSA medical device certifications, we pride ourselves in empowering physicians through deep technology. Driven by a large team of medical professionals, machine learning engineers a nd regulatory e…	Information Technology and Services	Digital Tech/Service	"In December 2019, in accordance with the “Notice of the General Office of the Ministry of Industry and Information Technology on Printing and Distributing the List of Listed Units for the Key Tasks of the New Generation of Artificial Intelligence Industry Innovation"	Startup	“Raymond Moh is the founder and CEO of BioMind® and the co-founder of CHAIN, the world’s largest AI research center developing AI applications from diagnosis to treatment for neurological disorders. Raymond graduated from the prestigious National University of Singapore’s Engineering Double Degree Program and has served as a scholar and technology advisor in big data engineering since 2008. From …	1	0	0	0	NIS	Technical		"The company has a strong team of over 60 in-house deep learning scientists, medical experts, and research advisors from prestigious hospitals and universities."						"The company has a strong team of over 60 in-house deep learning scientists, medical experts, and research advisors from prestigious hospitals and universities."			Involved					0			0	NoClaim		1	1	Legal-and-Partnership		1	Teams/Expertise
116	ClariPi inc	5	2015	6	South Korea	Asia	6	Micro	ClariPi Inc. was founded in February 2015 to provide innovative solutions for the unmet needs inmedical imaging fields through the convergence of intelligent big data computing and medical imagingtechnologies.Our products were born through a long-term collaboration research between engineering and medicalexperts. Our products were designed to help medical imaging experts make confident decisions …	Medical devices	Medical Devices	"ClariPi Inc. was founded in February 2015 to provide innovative solutions for the unmet needs in medical imaging fields through the convergence of intelligent big data computing and medical imaging technologies. "	Startup	1. Jong-Hyo Kim is a Radiologist currently also working as a professor at the Institute of Radiation Medcine. 2. Hyun Sook Park NIS	0	1	0	0	NIS	Medical		Experts are gathered to develope various medical imaging diagnostic solutions.									Involved					0	1		1	Quality		1		Legal			No-Company Credibility
117	Deeptek inc	1	2017	4	India	Asia	35	Small	DeepTekis leveraging cutting edge AI technology to develop an advanced decisionsupport system for radiologists. DeepTek’s solutions are designed to help reduceradiologists’ workload and expedite the diagnosis process.	Computer Software	Digital Tech/Service	"Konica Minolta’s Exa Cardio provides a consolidated radiology and cardiology platform for viewing cardiac imaging. "	Startup	1. Ajit Patil: Has obtained a master degree in industrial Engineering and Operations research. Overtime he shifted his focus unto software development. 2. Dr. Amit Kahrat: Radiologist with a Phd in Radiology. 3. Dr Annirudha Pant: Data science expert with Phd in data scieince. Considerable experience in leveraging deep learning for medical image pocessing. "	2	1	0	0	NIS	Tech-and-Med		"Aniruddha Pant is a data science expert and has considerable experience in leveraging deep learning for medical image processing. "					"Co-founder:Dr. Amit Kharat, With a DNB and PhD in Radiology, Amit Kharat has been engaged in the space for the last 17 year"				Involved					0			0	NoClaim			1	Partnership			No-Company Credibility
118	JF healthcare	2	2015	6	China	Asia	51-200	Medium	JF Healthcare is dedicated to provide medical imagining solutions via state-of-the-art AI andcloud computing technologiesto enable accountable, accessible, and affordable diagnosticservices for primary healthcare facilities where certified radiologists are often not available.	Medical devices	Medical Devices	“Jiangxi Zhongke Jiufeng Intelligent Medical Technology Co., Ltd. ("JF Healthcare") was founded in May 2015 by Mr. Frank Wu, former CEO of Siemens Medical – Northeast Asia, together with top-tier scientists, clinical experts and seasoned managers with oversea training and working experience.”	Startup	“Frank Wu once served as the president of Siemens Healthcare in Northeast Asia, and is the highest position a Chinese has ever achieved in a medical multinational company. In 2015, Wu Wenhui gave up the preferential treatment of gold - collar foreign companies, and jointly initiated the establishment of the Chinese Academy of Sciences Nanchang Imaging Research Institute with the Chinese Academy o…	1	0	0	0	NIS	Technical											Not present					0			0	NoClaim		1		Legal			No-Company Credibility	1
119	Monitor Corporation	1	2018	3	South Korea	Asia	11-50	Small	we discovered opportunities to improve the radiology workflowfor doctors, especially given the shortfall of radiologists to analyze an ever-increasingnumber of CT images.Inparticular, we believe we can leverage artificial intelligence to provide consistent,accurate and efficient improvements to the conventional radiology workflow.	Medical devices	Medical Devices	Founded in 2018 and is now approved as a class Ⅲ medical device	Startup	Monitor Corporation was founded in 2018 by a team of researchers from Seoul National University Bundang Hospital.	1	0	0	0	NIS	Technical											Not present				1	1			0	Efficiency		1	1	Legal-and-Partnership	1		Resources	1
120	Plusman	1	2018	3	Japan	Asia	5	Micro	Medical Image Solutions:Diagnostics imaging powered by Deep Learning algorithmPharmaceuticals:Drug discovery research withDeep Learning algorithmsfor images andgraphsArtificial General Intelligence:R&D on language acquisition AI with Deep Learningalgorithms (linguistics, reinforcement learning, graphs and images	Pharmaceuticals	Bio/Pharma	Plusman is an old and new manufacturing company based on the fundamentalism of engineering.	Startup	NIS, But the founder probably had a background in Engineering	1	0	0	0	NIS	Technical											Not present					0		1	1	Quality		1		Legal			No-Company Credibility	1
121	Promedius	2	2019	2	South Korea	Asia	12	Small	We started in post-operative pain management, representing an innovative paintherapy that is revolutionizing outpatient ambulatory surgical centersby allowingthem to perform procedures previously only done in hospitals. Imagine having yourhip replaced and home in iust a few hours,with excellent painmanagement and nonarcotics	Hospital & Health Care	Medical Institutions	“We started in post-operative pain management, representing an innovative pain therapy that is revolutionizing outpatient ambulatory surgical centers by allowing them to perform procedures previously only done in hospitals. Imagine having your hip replaced and home in iust a few hours, with excellent pain management and no narcotics”	Startup	1, Hyun-Jin Bae Astrophysicsist (PhD), Post-doc Researcher at Asan Medical Center, 2. Jongyoun Ahn, MBA and IT Business Consultant, 3. Radiologist (PhD), 4. Jong Chul Ye, PhD in Electrical and Computer and professsor in Bio and Brain EngineeringEngineering, 5. PhD in Industrial Engineering and professor in Radiology	0	0	2	2	Business, Physics	Other		"Post-Doc Researcher at Asan Medical Center"			Ph.D., in Industrial Engineering	IT Business Consultant					Involved				1	1			0	Efficiency			1	Partnership			No-Company Credibility	1
122	QYNAPSE	2	2015	6	US	US & Canada	17	Small	Qynapse is a medical technology company that unlocks the potential of quantitative imagingand AI to optimize diagnosis, prognosis and longitudinalmonitoring of patients forAlzheimer’s and other neurological diseases	Medical devices	Medical Devices	Founded by Olivier Courrèges in 2015 until now	Startup	Olivier Courrèges holds a MBA and Master in Technology Management. He has work experience as a Business and Strategy developer and Marketing Concultant before founding Qynapse	0	0	0	1	Business	Other											Not present					0			0	NoClaim		1		Legal			No-Company Credibility	1
123	Rad AI	1	2018	3	US	US & Canada	28	Small	Radisen Co. Ltd is an Artificial Intelligence solution provider in medical digitalradiography. Headquartered in Seoul, Korea, Radisen has been dedicated todeveloping embedded machine intelligence forautomatic interpretation ofvarious X-Ray image	Hospital & Health Care	Medical Institutions	"In the past decade, Dr. Jeff Chang has read nearly a quarter million X-rays, CTs, ultrasounds and MRIs. After starting medical school at age 16, Jeff became the youngest radiologist on US record."	Startup	1. Dr. Jeff Chang became the youngest radiologist on US record. Studied at University of Edinburg, Artificial intelligence University of California MBA, entrepreneurship Previously worked. Co-founder & CTO, Doblet. 2. Doktor Gurson is a serial entreperneur with a background in High impact leadership at Berkely Haas school of Business.	0	1	0	1	Business	Med-and-Other											Not present				1	1		1	1	Efficiency-and-Quality				No-Formal Credibility	1	1	Resourcs-and-Teams/expertise	1
124	See-Mode Technologies	1	2017	4	Singapore	Asia	23	Small	Harnessing the combined power of artificial intelligence and fluiddynamics, we are buildingtools to enable doctors to obtain critical stroke risk factors that are currently inaccessible inclinical practice. We help clinicians save time, objectively interpret ultrasound images, andassess blood flow patterns in patients based on a routine ultrasound, CT or MRI. Doctorscan detect vulnerable plaques,…	Medical devices	Medical Devices	"See-Mode Technologies is a medtech startup backed by top tech investors across Asia-Pacific. At See-Mode"	Startup	1. Sadaf Monjemi has a PhD in Electrical and Computer Engineering and a dual degree in Biomedical Engineering. He has an expertise in AI. 2. Milad Mohammadzadeh is a Mechanical Engineer (BSc) and Physicist (PhD) specialized in biomedical fluid dyynamics.	0	0	2	0	NIS	Tech-and-Med											Not present					0			0	NoClaim		1		Legal			No-Company Credibility
125	SOPHIA GENETEICS	1	2011	10	Switzerland	Europe	446	Large	SOPHiA was founded with the vision to improve the diagnosis and treatment of diseases bymerging new capabilities in life sciences, such as genomics and proteomics, withtechnological advances inmathematical computing and machine learning	Biotechnology	Bio/Pharma	"SOPHiA was founded with the vision to improve the diagnosis and treatment of diseases by merging new capabilities in life sciences, such as genomics and proteomics, with technological advances in mathematical computing and machine learning. "	Startup	1. Dr. Jurgi Camblong is a entreperneur and Molecular Biologist wit a PhD in Life Sciences and an EMBA in Managmenet of Technology. 2. Dr Pierre Hutter has a PhD in genetic with experience in Predictive Oncology and is an expert of accreditation of molecular genetics. 3. Lars Steinmetz has a PhD in Genetics and is a professor of genetics at Stanford	1	2	0	0	NIS	Tech-and-Med											Not present					0		1	1	Quality		1		Legal			No-Company Credibility
126	Blackford Analysis	1	2010	11	England	United Kingdom	43	Small	Blackford Analysis is a provider ofsoftware products that accelerate comparison of medicalimages. By saving clinician time and increasing capacity, Blackford’s products help toincrease productivity and streamline communication across the healthcare enterpris	Computer Software	Digital Tech/Service	"Blackford® was spun-out from the University of Edinburgh in 2010 by CEO Ben Panter. Our continued growth has been accelerated by investment from Archangel Investors (Archangels), TRI Cap, Scottish Enterprise and Old College Capital."	University spinoff	Ben Panter originally is an astrophysicst and has a PhD. He also attended MIT Entrepreneurship Development Program. Durring his study he developed AI algorithms which he later used for the development of medical imaging applications at blackford	0	0	0	1	Physics	Other		VP product development				Business development representative	Founder & CEO		VP Partnerships		Involved		1			1			0	Efficiency		1		Legal			No-Company Credibility
127	Adani Systems	1	1991	30	Belarus	Europe	17.000+	Large	ADANI (since 1991) is a world-class high-technologycompany of a full innovation cyclefocused on disruptive innovation solutions for medical radiology, X-ray security screening,non-destructive testing, radiation control and ESR spectrometry	Mechanical or Industrial Engineering	Manufacturing	" The company was born from the need for radiation detection in food and water supplies. The founder, Vladimir Linev, used his own funding together with market gained from his first automated Radionuclide Food Monitor (RUG91) for detecting and measuring specific activity of cesium-137, radium-226, thorium-232 and potassium—40. “RUG91’s were installed in more than 5,000 laboratories and became par…	Startup	Vladimir Linev has aPhD in Applied Nuclear Physics and has won the Ernst & Young Entrepreneur of the Year award.	0	0	0	1	Physics	Other							Founder & CEO	Medical Advisors			Involved					0		1	1	Quality		1		Legal		1	Teams/Expertise	1
128	Azmed	1	2018	3	France	Europe	23	Small	AZmed automates fracture x-ray diagnostics, helping doctors to save time and dedicateresources to life-threatening exams. Deep learning technologies as developed by AZmedare fully integrated into doctors’ workflow, making it easy to use, without requiring anychange in their work habits.	Information Technology and Services	Digital Tech/Service	"We founded AZmed in August 2018, with the aim of optimizing the workflow of doctors and improving their performance. We want doctors to be able to spend more time on what is most important: the patients."	Startup	1. Julien Vidal has Master of Managmeent and conducted an excahnge program in Finance & Entrepreneurship. 2. Alexandre Attia has a Master in Machine Learning and Computer Vision (MVA) with experience in deep learning and interests in Entreperneuship. 3. Elie Zerbib-Attal has a Bachelor in Neurology and has a work experience as surgery resident obstetrisc and gynecolgoy.	1	1	0	1	Business	Tech-and-Med		He describes himself as being: “Deeply interested in healthtech and how it could improve our healthcare system.”					Founder & CEO			Quality Assurance and Regulatory Affairs managers	Involved		1			1			0	Efficiency		1	1	Legal-and-Partnership			No-Company Credibility
129	Resonance Health	2	1987	34	Australia	Oceania	18	Small	Resonance Health is an Australian healthcarecompany specialising in the developmentand delivery of non-invasive medical imaging software and services. Our products are usedby clinicians in the diagnosis and management of human diseases and by pharmaceuticalcompanies in their clinical trials. Resonance Health has gained endorsement by leadingphysicians worldwide for consistently providing high qua…	Biotechnology	Bio/Pharma	"The company was founded in 1987 and has its head office in Burswood, Australia2"	Startup	NIS					NIS	NIS		"He has managed innovation development and technology strategy in a large company setting as well as being an active investor in early stage investments. "				"Mr Panton has been a strong supporter of the Company and the FerriScan technology over a number of years and is a major shareholder of Resonance Health. Mr Panton brings skills in business and marketing having run his own successful business				"Mr Wells is an experienced senior executive and a qualified lawyer with commercial and legal experience in Australia, the United States of America and the United Kingdom. "	Involved					0			0	NoClaim		1		Legal			No-Company Credibility	1
130	Avicenna.AI	1	2018	3	France	Europe	20	Small	Avicenna.ai provides medical imaging artificial intelligence solutions foremergencyradiology. We use deep learning to optimize the radiologists’ manual tasks thanks to a triagesolution	Information Technology and Services	Digital Tech/Service	"Founded in 2018, Avicenna.AI began through a collaboration between Cyril Di Grandi (Software & Medical Device expert) and Peter Chang, MD, Radiologist & AI expert. "	Startup	1. Cyril Di Grandi is a software & Medical Deivce Expert with experience as a software architect. He is serial entrepeneur having also founded Olea medical 2. Peter Chang is a doctor of Medicine and a Radiologist & AI expert	1	1	0	0	NIS	Tech-and-Med		Radioligist & AI expert			Software & Medical Device Expert		Founder & CEO				Involved				1	1			0	Efficiency		1	1	Legal-and-Partnership			No-Company Credibility
131	Mint Medical	1	2010	11	Germany	Europe	45	Small	Mint Medical is a global MedTech company specialized in software solutions for data-drivenradiology and one of thekey enablers of personalized medicine. Since 2010, Mint Medicalhas been developing and marketing mint Lesion™, the technologically leading softwaresolution for a standardized and computer-assisted review of imaging and clinical dataaccording to definedprotocols, guidelines, and workfl…	Hospital & Health Care	Medical Institutions	"Since our inception in 2010, Mint Medical has been able to mark many significant company milestones throughout the years – we have selected just a few of them here. "	Startup	NIS					NIS	NIS						Market manager					Involved					0		1	1	Quality		1	1	Legal-and-Partnership			No-Company Credibility	1	1
132	RadiSen	1	2016	5	South Korea	Asia	NIS	Micro	"Radisen Co. Ltd is an Artificial Intelligence solution provider in medical digital radiograph."	Medical devices	Medical Devices	NIS	NIS	NIS					NIS	NIS							"Combining founders' long experience in digital radiography and IT industries with today's most advanced machine learning technologies."				Involved					0		1		Quality		1		Legal			No-Company Credibility		1
[truncated: 4 more columns]
